# Supplementary material for: Avian Influenza A(H9N2) Virus Transmission across Chicken Production and Distribution Networks, Vietnam
Source: Emerg Infect Dis. 2026 Feb;32(2):259–64. doi: 10.3201/eid3202.251416 (PMC12928235; doi:10.3201/eid3202.251416)
Supplement: Appendix 2 — Additional information about sample genomes sequenced in study of avian influenza A(H9N2) virus transmission across chicken production and distribution networks, Vietnam. [file 25-1416-Techapp-s2.xlsx]

## Sheet: Appendix 2 Table
Article DOI: DOI: https://doi.org/10.3201/eid3202.251416
EID cannot ensure accessibility for supplementary materials supplied by authors. Readers who have difficulty accessing supplementary content should contact the authors for assistance.
Avian Influenza A(H9N2) Virus Transmission across Chicken Production and Distribution Networks, Vietnam
Appendix 2
Appendix 2 Table. Sequences available
Isolate_Id	PB2 Segment_Id	PB1 Segment_Id	PA Segment_Id	HA Segment_Id	NP Segment_Id	NA Segment_Id	MP Segment_Id	NS Segment_Id	HE Segment_Id	P3 Segment_Id	Isolate_Name	Subtype	Lineage	Passage_History	Location	Host	Isolate_Submitter	Submitting_Lab	Submitting_Sample_Id	Authors	Publication	Originating_Lab	Originating_Sample_Id	Collection_Date	Note	Update_Date	Submission_Date	Antigen_Character	Animal_Vaccin_Product	Adamantanes_Resistance_geno	Oseltamivir_Resistance_geno	Zanamivir_Resistance_geno	Peramivir_Resistance_geno	Other_Resistance_geno	Adamantanes_Resistance_pheno	Oseltamivir_Resistance_pheno	Zanamivir_Resistance_pheno	Peramivir_Resistance_pheno	Other_Resistance_pheno	Host_Age	Host_Age_Unit	Host_Gender	Patient_Status	Zip_Code	Outbreak	Pathogen_Test_Info	Is_Vaccinated	Human_Specimen_Source	Animal_Specimen_Source
EPI_ISL_408202	EPI1677849|3030477788_ZZYUNM3N_v1_1	EPI1677850|3030477788_ZZYUNM3N_v1_2	EPI1677848|3030477788_ZZYUNM3N_v1_3	EPI1677852|3030477788_ZZYUNM3N_v1_4	EPI1677845|3030477788_ZZYUNM3N_v1_5	EPI1677851|3030477788_ZZYUNM3N_v1_6	EPI1677847|3030477788_ZZYUNM3N_v1_7	EPI1677846|3030477788_ZZYUNM3N_v1_8			A/chicken/Vietnam/NCVD-18-113-4/2018	A / H9N2		Original	Asia / Vietnam	Avian	Yunho Jang (Centers for Disease Control and Prevention / WHO Collaborating Center for Surveillance, Epidemiology and Control of Influenza, Influenza Division)	Centers for Disease Control and Prevention	3030477788			National Centre of Veterinary Diagnostics	18-113-4	2018-03-11		2020-02-07	2020-02-07			Unknown	Unknown	Unknown	Unknown	Unknown	Unknown	Unknown	Unknown	Unknown	Unknown		Y
EPI_ISL_408201	EPI1677841|3030477817_ZZYUNM4G_v1_1	EPI1677842|3030477817_ZZYUNM4G_v1_2	EPI1677840|3030477817_ZZYUNM4G_v1_3	EPI1677844|3030477817_ZZYUNM4G_v1_4	EPI1677837|3030477817_ZZYUNM4G_v1_5	EPI1677843|3030477817_ZZYUNM4G_v1_6	EPI1677839|3030477817_ZZYUNM4G_v1_7	EPI1677838|3030477817_ZZYUNM4G_v1_8			A/chicken/Vietnam/NCVD-18--163-26/2018	A / H9N2		Original	Asia / Vietnam	Avian	Yunho Jang (Centers for Disease Control and Prevention / WHO Collaborating Center for Surveillance, Epidemiology and Control of Influenza, Influenza Division)	Centers for Disease Control and Prevention	3030477817			National Centre of Veterinary Diagnostics	18--163-26	2018-04-04		2020-02-07	2020-02-07			Unknown	Unknown	Unknown	Unknown	Unknown	Unknown	Unknown	Unknown	Unknown	Unknown		Y
EPI_ISL_408200	EPI1677833|3030477820_ZZYUNM4J_v1_1	EPI1677834|3030477820_ZZYUNM4J_v1_2	EPI1677832|3030477820_ZZYUNM4J_v1_3	EPI1677836|3030477820_ZZYUNM4J_v1_4	EPI1677829|3030477820_ZZYUNM4J_v1_5	EPI1677835|3030477820_ZZYUNM4J_v1_6	EPI1677831|3030477820_ZZYUNM4J_v1_7	EPI1677830|3030477820_ZZYUNM4J_v1_8			A/chicken/Vietnam/NCVD-NA3-V1-S3/2018	A / H9N2		Original	Asia / Vietnam	Avian	Yunho Jang (Centers for Disease Control and Prevention / WHO Collaborating Center for Surveillance, Epidemiology and Control of Influenza, Influenza Division)	Centers for Disease Control and Prevention	3030477820			National Centre of Veterinary Diagnostics	NA3-V1-S3	2018-02-06		2020-02-07	2020-02-07			Unknown	Unknown	Unknown	Unknown	Unknown	Unknown	Unknown	Unknown	Unknown	Unknown		Y
EPI_ISL_408197	EPI1677812|3030477774_ZZYUNM39_v1_1	EPI1677813|3030477774_ZZYUNM39_v1_2	EPI1677811|3030477774_ZZYUNM39_v1_3	EPI1677815|3030477774_ZZYUNM39_v1_4	EPI1677808|3030477774_ZZYUNM39_v1_5	EPI1677814|3030477774_ZZYUNM39_v1_6	EPI1677810|3030477774_ZZYUNM39_v1_7	EPI1677809|3030477774_ZZYUNM39_v1_8			A/chicken/Vietnam/NCVD-18-84-11/2018	A / H9N2		Original	Asia / Vietnam	Avian	Yunho Jang (Centers for Disease Control and Prevention / WHO Collaborating Center for Surveillance, Epidemiology and Control of Influenza, Influenza Division)	Centers for Disease Control and Prevention	3030477774			National Centre of Veterinary Diagnostics	18-84-11	2018-08-02		2020-02-07	2020-02-07			Unknown	Unknown	Unknown	Unknown	Unknown	Unknown	Unknown	Unknown	Unknown	Unknown		Y
EPI_ISL_408195	EPI1677797|3030477803_ZZYUNM42_v1_1	EPI1677798|3030477803_ZZYUNM42_v1_2	EPI1677796|3030477803_ZZYUNM42_v1_3	EPI1677800|3030477803_ZZYUNM42_v1_4	EPI1677793|3030477803_ZZYUNM42_v1_5	EPI1677799|3030477803_ZZYUNM42_v1_6	EPI1677795|3030477803_ZZYUNM42_v1_7	EPI1677794|3030477803_ZZYUNM42_v1_8			A/chicken/Vietnam/NCVD-18-167-19/2018	A / H9N2		Original	Asia / Vietnam	Avian	Yunho Jang (Centers for Disease Control and Prevention / WHO Collaborating Center for Surveillance, Epidemiology and Control of Influenza, Influenza Division)	Centers for Disease Control and Prevention	3030477803			National Centre of Veterinary Diagnostics	18-167-19	2018-09-04		2020-02-07	2020-02-07			Unknown	Unknown	Unknown	Unknown	Unknown	Unknown	Unknown	Unknown	Unknown	Unknown		Y
EPI_ISL_408192	EPI1677775|3030477761_ZZYUNM2W_v1_1	EPI1677776|3030477761_ZZYUNM2W_v1_2	EPI1677774|3030477761_ZZYUNM2W_v1_3	EPI1677778|3030477761_ZZYUNM2W_v1_4	EPI1677771|3030477761_ZZYUNM2W_v1_5	EPI1677777|3030477761_ZZYUNM2W_v1_6	EPI1677773|3030477761_ZZYUNM2W_v1_7	EPI1677772|3030477761_ZZYUNM2W_v1_8			A/chicken/Vietnam/NCVD-LC4V3S6/2018	A / H9N2		Original	Asia / Vietnam	Avian	Yunho Jang (Centers for Disease Control and Prevention / WHO Collaborating Center for Surveillance, Epidemiology and Control of Influenza, Influenza Division)	Centers for Disease Control and Prevention	3030477761			National Centre of Veterinary Diagnostics	LC4V3S6	2018-06-04		2020-02-07	2020-02-07			Unknown	Unknown	Unknown	Unknown	Unknown	Unknown	Unknown	Unknown	Unknown	Unknown		Y
EPI_ISL_408191	EPI1677767|3030477770_ZZYUNM35_v1_1	EPI1677768|3030477770_ZZYUNM35_v1_2	EPI1677766|3030477770_ZZYUNM35_v1_3	EPI1677770|3030477770_ZZYUNM35_v1_4	EPI1677763|3030477770_ZZYUNM35_v1_5	EPI1677769|3030477770_ZZYUNM35_v1_6	EPI1677765|3030477770_ZZYUNM35_v1_7	EPI1677764|3030477770_ZZYUNM35_v1_8			A/chicken/Vietnam/NCVD-18-84-02/2018	A / H9N2		Original	Asia / Vietnam	Avian	Yunho Jang (Centers for Disease Control and Prevention / WHO Collaborating Center for Surveillance, Epidemiology and Control of Influenza, Influenza Division)	Centers for Disease Control and Prevention	3030477770			National Centre of Veterinary Diagnostics	18-84-02	2018-08-02		2020-02-07	2020-02-07			Unknown	Unknown	Unknown	Unknown	Unknown	Unknown	Unknown	Unknown	Unknown	Unknown		Y
EPI_ISL_408188	EPI1677745|3030477807_ZZYUNM46_v1_1	EPI1677746|3030477807_ZZYUNM46_v1_2	EPI1677744|3030477807_ZZYUNM46_v1_3	EPI1677748|3030477807_ZZYUNM46_v1_4	EPI1677741|3030477807_ZZYUNM46_v1_5	EPI1677747|3030477807_ZZYUNM46_v1_6	EPI1677743|3030477807_ZZYUNM46_v1_7	EPI1677742|3030477807_ZZYUNM46_v1_8			A/chicken/Vietnam/NCVD-18--163-9/2018	A / H9N2		Original	Asia / Vietnam	Avian	Yunho Jang (Centers for Disease Control and Prevention / WHO Collaborating Center for Surveillance, Epidemiology and Control of Influenza, Influenza Division)	Centers for Disease Control and Prevention	3030477807			National Centre of Veterinary Diagnostics	18--163-9	2018-06-04		2020-02-07	2020-02-07			Unknown	Unknown	Unknown	Unknown	Unknown	Unknown	Unknown	Unknown	Unknown	Unknown		Y
EPI_ISL_408186	EPI1677732|3030477816_ZZYUNM4F_v1_1	EPI1677733|3030477816_ZZYUNM4F_v1_2	EPI1677731|3030477816_ZZYUNM4F_v1_3	EPI1677735|3030477816_ZZYUNM4F_v1_4	EPI1677728|3030477816_ZZYUNM4F_v1_5	EPI1677734|3030477816_ZZYUNM4F_v1_6	EPI1677730|3030477816_ZZYUNM4F_v1_7	EPI1677729|3030477816_ZZYUNM4F_v1_8			A/chicken/Vietnam/NCVD-18--163-24/2018	A / H9N2		Original	Asia / Vietnam	Avian	Yunho Jang (Centers for Disease Control and Prevention / WHO Collaborating Center for Surveillance, Epidemiology and Control of Influenza, Influenza Division)	Centers for Disease Control and Prevention	3030477816			National Centre of Veterinary Diagnostics	18--163-24	2018-04-04		2020-02-07	2020-02-07			Unknown	Unknown	Unknown	Unknown	Unknown	Unknown	Unknown	Unknown	Unknown	Unknown		Y
EPI_ISL_408185	EPI1677724|3030477838_ZZYUNM51_v1_1	EPI1677725|3030477838_ZZYUNM51_v1_2	EPI1677723|3030477838_ZZYUNM51_v1_3	EPI1677727|3030477838_ZZYUNM51_v1_4	EPI1677720|3030477838_ZZYUNM51_v1_5	EPI1677726|3030477838_ZZYUNM51_v1_6	EPI1677722|3030477838_ZZYUNM51_v1_7	EPI1677721|3030477838_ZZYUNM51_v1_8			A/chicken/Vietnam/NCVD-NA5V2S5/2018	A / H9N2		Original	Asia / Vietnam	Avian	Yunho Jang (Centers for Disease Control and Prevention / WHO Collaborating Center for Surveillance, Epidemiology and Control of Influenza, Influenza Division)	Centers for Disease Control and Prevention	3030477838			National Centre of Veterinary Diagnostics	NA5V2S5	2018-03-07		2020-02-07	2020-02-07			Unknown	Unknown	Unknown	Unknown	Unknown	Unknown	Unknown	Unknown	Unknown	Unknown		Y
EPI_ISL_408183	EPI1677709|3030477810_ZZYUNM49_v1_1	EPI1677710|3030477810_ZZYUNM49_v1_2	EPI1677708|3030477810_ZZYUNM49_v1_3	EPI1677712|3030477810_ZZYUNM49_v1_4	EPI1677705|3030477810_ZZYUNM49_v1_5	EPI1677711|3030477810_ZZYUNM49_v1_6	EPI1677707|3030477810_ZZYUNM49_v1_7	EPI1677706|3030477810_ZZYUNM49_v1_8			A/chicken/Vietnam/NCVD-18--163-12/2018	A / H9N2		Original	Asia / Vietnam	Avian	Yunho Jang (Centers for Disease Control and Prevention / WHO Collaborating Center for Surveillance, Epidemiology and Control of Influenza, Influenza Division)	Centers for Disease Control and Prevention	3030477810			National Centre of Veterinary Diagnostics	18--163-12	2018-06-04		2020-02-07	2020-02-07			Unknown	Unknown	Unknown	Unknown	Unknown	Unknown	Unknown	Unknown	Unknown	Unknown		Y
EPI_ISL_408181	EPI1677694|3030477773_ZZYUNM38_v1_1	EPI1677695|3030477773_ZZYUNM38_v1_2	EPI1677693|3030477773_ZZYUNM38_v1_3	EPI1677697|3030477773_ZZYUNM38_v1_4	EPI1677690|3030477773_ZZYUNM38_v1_5	EPI1677696|3030477773_ZZYUNM38_v1_6	EPI1677692|3030477773_ZZYUNM38_v1_7	EPI1677691|3030477773_ZZYUNM38_v1_8			A/chicken/Vietnam/NCVD-18-84-10/2018	A / H9N2		Original	Asia / Vietnam	Avian	Yunho Jang (Centers for Disease Control and Prevention / WHO Collaborating Center for Surveillance, Epidemiology and Control of Influenza, Influenza Division)	Centers for Disease Control and Prevention	3030477773			National Centre of Veterinary Diagnostics	18-84-10	2018-08-02		2020-02-07	2020-02-07			Unknown	Unknown	Unknown	Unknown	Unknown	Unknown	Unknown	Unknown	Unknown	Unknown		Y
EPI_ISL_408180	EPI1677686|3030477776_ZZYUNM3B_v1_1	EPI1677687|3030477776_ZZYUNM3B_v1_2	EPI1677685|3030477776_ZZYUNM3B_v1_3	EPI1677689|3030477776_ZZYUNM3B_v1_4	EPI1677682|3030477776_ZZYUNM3B_v1_5	EPI1677688|3030477776_ZZYUNM3B_v1_6	EPI1677684|3030477776_ZZYUNM3B_v1_7	EPI1677683|3030477776_ZZYUNM3B_v1_8			A/chicken/Vietnam/NCVD-18-84-13/2018	A / H9N2		Original	Asia / Vietnam	Avian	Yunho Jang (Centers for Disease Control and Prevention / WHO Collaborating Center for Surveillance, Epidemiology and Control of Influenza, Influenza Division)	Centers for Disease Control and Prevention	3030477776			National Centre of Veterinary Diagnostics	18-84-13	2018-08-02		2020-02-07	2020-02-07			Unknown	Unknown	Unknown	Unknown	Unknown	Unknown	Unknown	Unknown	Unknown	Unknown		Y
EPI_ISL_408179	EPI1677678|3030477799_ZZYUNM3Y_v1_1	EPI1677679|3030477799_ZZYUNM3Y_v1_2	EPI1677677|3030477799_ZZYUNM3Y_v1_3	EPI1677681|3030477799_ZZYUNM3Y_v1_4	EPI1677674|3030477799_ZZYUNM3Y_v1_5	EPI1677680|3030477799_ZZYUNM3Y_v1_6	EPI1677676|3030477799_ZZYUNM3Y_v1_7	EPI1677675|3030477799_ZZYUNM3Y_v1_8			A/chicken/Vietnam/NCVD-18-167-3/2018	A / H9N2		Original	Asia / Vietnam	Avian	Yunho Jang (Centers for Disease Control and Prevention / WHO Collaborating Center for Surveillance, Epidemiology and Control of Influenza, Influenza Division)	Centers for Disease Control and Prevention	3030477799			National Centre of Veterinary Diagnostics	18-167-3	2018-09-04		2020-02-07	2020-02-07			Unknown	Unknown	Unknown	Unknown	Unknown	Unknown	Unknown	Unknown	Unknown	Unknown		Y
EPI_ISL_408177	EPI1677665|3030477778_ZZYUNM3D_v1_1	EPI1677666|3030477778_ZZYUNM3D_v1_2	EPI1677664|3030477778_ZZYUNM3D_v1_3	EPI1677668|3030477778_ZZYUNM3D_v1_4	EPI1677661|3030477778_ZZYUNM3D_v1_5	EPI1677667|3030477778_ZZYUNM3D_v1_6	EPI1677663|3030477778_ZZYUNM3D_v1_7	EPI1677662|3030477778_ZZYUNM3D_v1_8			A/chicken/Vietnam/NCVD-18-84-21/2018	A / H9N2		Original	Asia / Vietnam	Avian	Yunho Jang (Centers for Disease Control and Prevention / WHO Collaborating Center for Surveillance, Epidemiology and Control of Influenza, Influenza Division)	Centers for Disease Control and Prevention	3030477778			National Centre of Veterinary Diagnostics	18-84-21	2018-08-02		2020-02-07	2020-02-07			Unknown	Unknown	Unknown	Unknown	Unknown	Unknown	Unknown	Unknown	Unknown	Unknown		Y
EPI_ISL_408174	EPI1677647|3030477836_ZZYUNM4Z_v1_1	EPI1677648|3030477836_ZZYUNM4Z_v1_2	EPI1677646|3030477836_ZZYUNM4Z_v1_3	EPI1677650|3030477836_ZZYUNM4Z_v1_4	EPI1677643|3030477836_ZZYUNM4Z_v1_5	EPI1677649|3030477836_ZZYUNM4Z_v1_6	EPI1677645|3030477836_ZZYUNM4Z_v1_7	EPI1677644|3030477836_ZZYUNM4Z_v1_8			A/avian/Vietnam/NCVD-NA4V2P/2018	A / H9N2		Original	Asia / Vietnam	Avian	Yunho Jang (Centers for Disease Control and Prevention / WHO Collaborating Center for Surveillance, Epidemiology and Control of Influenza, Influenza Division)	Centers for Disease Control and Prevention	3030477836			National Centre of Veterinary Diagnostics	NA4V2P	2018-03-07		2020-02-07	2020-02-07			Unknown	Unknown	Unknown	Unknown	Unknown	Unknown	Unknown	Unknown	Unknown	Unknown		Y
EPI_ISL_408172	EPI1677632|3030477813_ZZYUNM4C_v1_1	EPI1677633|3030477813_ZZYUNM4C_v1_2	EPI1677631|3030477813_ZZYUNM4C_v1_3	EPI1677635|3030477813_ZZYUNM4C_v1_4	EPI1677628|3030477813_ZZYUNM4C_v1_5	EPI1677634|3030477813_ZZYUNM4C_v1_6	EPI1677630|3030477813_ZZYUNM4C_v1_7	EPI1677629|3030477813_ZZYUNM4C_v1_8			A/chicken/Vietnam/NCVD-18--163-17/2018	A / H9N2		Original	Asia / Vietnam	Avian	Yunho Jang (Centers for Disease Control and Prevention / WHO Collaborating Center for Surveillance, Epidemiology and Control of Influenza, Influenza Division)	Centers for Disease Control and Prevention	3030477813			National Centre of Veterinary Diagnostics	18--163-17	2018-06-04		2020-02-07	2020-02-07			Unknown	Unknown	Unknown	Unknown	Unknown	Unknown	Unknown	Unknown	Unknown	Unknown		Y
EPI_ISL_408171	EPI1677624|3030477780_ZZYUNM3F_v1_1	EPI1677625|3030477780_ZZYUNM3F_v1_2	EPI1677623|3030477780_ZZYUNM3F_v1_3	EPI1677627|3030477780_ZZYUNM3F_v1_4	EPI1677620|3030477780_ZZYUNM3F_v1_5	EPI1677626|3030477780_ZZYUNM3F_v1_6	EPI1677622|3030477780_ZZYUNM3F_v1_7	EPI1677621|3030477780_ZZYUNM3F_v1_8			A/chicken/Vietnam/NCVD-18-112-11/2018	A / H9N2		Original	Asia / Vietnam	Avian	Yunho Jang (Centers for Disease Control and Prevention / WHO Collaborating Center for Surveillance, Epidemiology and Control of Influenza, Influenza Division)	Centers for Disease Control and Prevention	3030477780			National Centre of Veterinary Diagnostics	18-112-11	2018-07-03		2020-02-07	2020-02-07			Unknown	Unknown	Unknown	Unknown	Unknown	Unknown	Unknown	Unknown	Unknown	Unknown		Y
EPI_ISL_408170	EPI1677616|3030477839_ZZYUNM52_v1_1	EPI1677617|3030477839_ZZYUNM52_v1_2	EPI1677615|3030477839_ZZYUNM52_v1_3	EPI1677619|3030477839_ZZYUNM52_v1_4	EPI1677612|3030477839_ZZYUNM52_v1_5	EPI1677618|3030477839_ZZYUNM52_v1_6	EPI1677614|3030477839_ZZYUNM52_v1_7	EPI1677613|3030477839_ZZYUNM52_v1_8			A/chicken/Vietnam/NCVD-NA5V2S6/2018	A / H9N2		Original	Asia / Vietnam	Avian	Yunho Jang (Centers for Disease Control and Prevention / WHO Collaborating Center for Surveillance, Epidemiology and Control of Influenza, Influenza Division)	Centers for Disease Control and Prevention	3030477839			National Centre of Veterinary Diagnostics	NA5V2S6	2018-03-07		2020-02-07	2020-02-07			Unknown	Unknown	Unknown	Unknown	Unknown	Unknown	Unknown	Unknown	Unknown	Unknown		Y
EPI_ISL_408169	EPI1677608|3030477765_ZZYUNM30_v1_1	EPI1677609|3030477765_ZZYUNM30_v1_2	EPI1677607|3030477765_ZZYUNM30_v1_3	EPI1677611|3030477765_ZZYUNM30_v1_4	EPI1677604|3030477765_ZZYUNM30_v1_5	EPI1677610|3030477765_ZZYUNM30_v1_6	EPI1677606|3030477765_ZZYUNM30_v1_7	EPI1677605|3030477765_ZZYUNM30_v1_8			A/chicken/Vietnam/NCVD-18-71-1/2018	A / H9N2		Original	Asia / Vietnam	Avian	Yunho Jang (Centers for Disease Control and Prevention / WHO Collaborating Center for Surveillance, Epidemiology and Control of Influenza, Influenza Division)	Centers for Disease Control and Prevention	3030477765			National Centre of Veterinary Diagnostics	18-71-1	2018-05-02		2020-02-07	2020-02-07			Unknown	Unknown	Unknown	Unknown	Unknown	Unknown	Unknown	Unknown	Unknown	Unknown		Y
EPI_ISL_408168	EPI1677600|3030477777_ZZYUNM3C_v1_1	EPI1677601|3030477777_ZZYUNM3C_v1_2	EPI1677599|3030477777_ZZYUNM3C_v1_3	EPI1677603|3030477777_ZZYUNM3C_v1_4	EPI1677596|3030477777_ZZYUNM3C_v1_5	EPI1677602|3030477777_ZZYUNM3C_v1_6	EPI1677598|3030477777_ZZYUNM3C_v1_7	EPI1677597|3030477777_ZZYUNM3C_v1_8			A/chicken/Vietnam/NCVD-18-84-17/2018	A / H9N2		Original	Asia / Vietnam	Avian	Yunho Jang (Centers for Disease Control and Prevention / WHO Collaborating Center for Surveillance, Epidemiology and Control of Influenza, Influenza Division)	Centers for Disease Control and Prevention	3030477777			National Centre of Veterinary Diagnostics	18-84-17	2018-08-02		2020-02-07	2020-02-07			Unknown	Unknown	Unknown	Unknown	Unknown	Unknown	Unknown	Unknown	Unknown	Unknown		Y
EPI_ISL_408166	EPI1677586|3030477796_ZZYUNM3V_v1_1	EPI1677587|3030477796_ZZYUNM3V_v1_2	EPI1677585|3030477796_ZZYUNM3V_v1_3	EPI1677589|3030477796_ZZYUNM3V_v1_4	EPI1677582|3030477796_ZZYUNM3V_v1_5	EPI1677588|3030477796_ZZYUNM3V_v1_6	EPI1677584|3030477796_ZZYUNM3V_v1_7	EPI1677583|3030477796_ZZYUNM3V_v1_8			A/chicken/Vietnam/NCVD-18-119-18/2018	A / H9N2		Original	Asia / Vietnam	Avian	Yunho Jang (Centers for Disease Control and Prevention / WHO Collaborating Center for Surveillance, Epidemiology and Control of Influenza, Influenza Division)	Centers for Disease Control and Prevention	3030477796			National Centre of Veterinary Diagnostics	18-119-18	2018-03-11		2020-02-07	2020-02-07			Unknown	Unknown	Unknown	Unknown	Unknown	Unknown	Unknown	Unknown	Unknown	Unknown		Y
EPI_ISL_408165	EPI1677578|3030477806_ZZYUNM45_v1_1	EPI1677579|3030477806_ZZYUNM45_v1_2	EPI1677577|3030477806_ZZYUNM45_v1_3	EPI1677581|3030477806_ZZYUNM45_v1_4	EPI1677574|3030477806_ZZYUNM45_v1_5	EPI1677580|3030477806_ZZYUNM45_v1_6	EPI1677576|3030477806_ZZYUNM45_v1_7	EPI1677575|3030477806_ZZYUNM45_v1_8			A/chicken/Vietnam/NCVD-18--163-8/2018	A / H9N2		Original	Asia / Vietnam	Avian	Yunho Jang (Centers for Disease Control and Prevention / WHO Collaborating Center for Surveillance, Epidemiology and Control of Influenza, Influenza Division)	Centers for Disease Control and Prevention	3030477806			National Centre of Veterinary Diagnostics	18--163-8	2018-06-04		2020-02-07	2020-02-07			Unknown	Unknown	Unknown	Unknown	Unknown	Unknown	Unknown	Unknown	Unknown	Unknown		Y
EPI_ISL_408164	EPI1677570|3030477835_ZZYUNM4Y_v1_1	EPI1677571|3030477835_ZZYUNM4Y_v1_2	EPI1677569|3030477835_ZZYUNM4Y_v1_3	EPI1677573|3030477835_ZZYUNM4Y_v1_4	EPI1677566|3030477835_ZZYUNM4Y_v1_5	EPI1677572|3030477835_ZZYUNM4Y_v1_6	EPI1677568|3030477835_ZZYUNM4Y_v1_7	EPI1677567|3030477835_ZZYUNM4Y_v1_8			A/chicken/Vietnam/NCVD-NA4V2S6/2018	A / H9N2		Original	Asia / Vietnam	Avian	Yunho Jang (Centers for Disease Control and Prevention / WHO Collaborating Center for Surveillance, Epidemiology and Control of Influenza, Influenza Division)	Centers for Disease Control and Prevention	3030477835			National Centre of Veterinary Diagnostics	NA4V2S6	2018-03-07		2020-02-07	2020-02-07			Unknown	Unknown	Unknown	Unknown	Unknown	Unknown	Unknown	Unknown	Unknown	Unknown		Y
EPI_ISL_408163	EPI1677562|3030477771_ZZYUNM36_v1_1	EPI1677563|3030477771_ZZYUNM36_v1_2	EPI1677561|3030477771_ZZYUNM36_v1_3	EPI1677565|3030477771_ZZYUNM36_v1_4	EPI1677558|3030477771_ZZYUNM36_v1_5	EPI1677564|3030477771_ZZYUNM36_v1_6	EPI1677560|3030477771_ZZYUNM36_v1_7	EPI1677559|3030477771_ZZYUNM36_v1_8			A/chicken/Vietnam/NCVD-18-84-03/2018	A / H9N2		Original	Asia / Vietnam	Avian	Yunho Jang (Centers for Disease Control and Prevention / WHO Collaborating Center for Surveillance, Epidemiology and Control of Influenza, Influenza Division)	Centers for Disease Control and Prevention	3030477771			National Centre of Veterinary Diagnostics	18-84-03	2018-08-02		2020-02-07	2020-02-07			Unknown	Unknown	Unknown	Unknown	Unknown	Unknown	Unknown	Unknown	Unknown	Unknown		Y
EPI_ISL_408162	EPI1677554|3030477790_ZZYUNM3P_v1_1	EPI1677555|3030477790_ZZYUNM3P_v1_2	EPI1677553|3030477790_ZZYUNM3P_v1_3	EPI1677557|3030477790_ZZYUNM3P_v1_4	EPI1677550|3030477790_ZZYUNM3P_v1_5	EPI1677556|3030477790_ZZYUNM3P_v1_6	EPI1677552|3030477790_ZZYUNM3P_v1_7	EPI1677551|3030477790_ZZYUNM3P_v1_8			A/chicken/Vietnam/NCVD-18-113-11/2018	A / H9N2		Original	Asia / Vietnam	Avian	Yunho Jang (Centers for Disease Control and Prevention / WHO Collaborating Center for Surveillance, Epidemiology and Control of Influenza, Influenza Division)	Centers for Disease Control and Prevention	3030477790			National Centre of Veterinary Diagnostics	18-113-11	2018-03-11		2020-02-07	2020-02-07			Unknown	Unknown	Unknown	Unknown	Unknown	Unknown	Unknown	Unknown	Unknown	Unknown		Y
EPI_ISL_408161	EPI1677546|3030477800_ZZYUNM3Z_v1_1	EPI1677547|3030477800_ZZYUNM3Z_v1_2	EPI1677545|3030477800_ZZYUNM3Z_v1_3	EPI1677549|3030477800_ZZYUNM3Z_v1_4	EPI1677542|3030477800_ZZYUNM3Z_v1_5	EPI1677548|3030477800_ZZYUNM3Z_v1_6	EPI1677544|3030477800_ZZYUNM3Z_v1_7	EPI1677543|3030477800_ZZYUNM3Z_v1_8			A/chicken/Vietnam/NCVD-18-167-16/2018	A / H9N2		Original	Asia / Vietnam	Avian	Yunho Jang (Centers for Disease Control and Prevention / WHO Collaborating Center for Surveillance, Epidemiology and Control of Influenza, Influenza Division)	Centers for Disease Control and Prevention	3030477800			National Centre of Veterinary Diagnostics	18-167-16	2018-09-04		2020-02-07	2020-02-07			Unknown	Unknown	Unknown	Unknown	Unknown	Unknown	Unknown	Unknown	Unknown	Unknown		Y
EPI_ISL_408160	EPI1677538|3030477801_ZZYUNM40_v1_1	EPI1677539|3030477801_ZZYUNM40_v1_2	EPI1677537|3030477801_ZZYUNM40_v1_3	EPI1677541|3030477801_ZZYUNM40_v1_4	EPI1677534|3030477801_ZZYUNM40_v1_5	EPI1677540|3030477801_ZZYUNM40_v1_6	EPI1677536|3030477801_ZZYUNM40_v1_7	EPI1677535|3030477801_ZZYUNM40_v1_8			A/chicken/Vietnam/NCVD-18-167-17/2018	A / H9N2		Original	Asia / Vietnam	Avian	Yunho Jang (Centers for Disease Control and Prevention / WHO Collaborating Center for Surveillance, Epidemiology and Control of Influenza, Influenza Division)	Centers for Disease Control and Prevention	3030477801			National Centre of Veterinary Diagnostics	18-167-17	2018-09-04		2020-02-07	2020-02-07			Unknown	Unknown	Unknown	Unknown	Unknown	Unknown	Unknown	Unknown	Unknown	Unknown		Y
EPI_ISL_408159	EPI1677530|3030477802_ZZYUNM41_v1_1	EPI1677531|3030477802_ZZYUNM41_v1_2	EPI1677529|3030477802_ZZYUNM41_v1_3	EPI1677533|3030477802_ZZYUNM41_v1_4	EPI1677526|3030477802_ZZYUNM41_v1_5	EPI1677532|3030477802_ZZYUNM41_v1_6	EPI1677528|3030477802_ZZYUNM41_v1_7	EPI1677527|3030477802_ZZYUNM41_v1_8			A/chicken/Vietnam/NCVD-18-167-18/2018	A / H9N2		Original	Asia / Vietnam	Avian	Yunho Jang (Centers for Disease Control and Prevention / WHO Collaborating Center for Surveillance, Epidemiology and Control of Influenza, Influenza Division)	Centers for Disease Control and Prevention	3030477802			National Centre of Veterinary Diagnostics	18-167-18	2018-09-04		2020-02-07	2020-02-07			Unknown	Unknown	Unknown	Unknown	Unknown	Unknown	Unknown	Unknown	Unknown	Unknown		Y
EPI_ISL_408153	EPI1677491|3030477852_ZZYUNM5F_v1_1	EPI1677492|3030477852_ZZYUNM5F_v1_2	EPI1677490|3030477852_ZZYUNM5F_v1_3	EPI1677494|3030477852_ZZYUNM5F_v1_4	EPI1677487|3030477852_ZZYUNM5F_v1_5	EPI1677493|3030477852_ZZYUNM5F_v1_6	EPI1677489|3030477852_ZZYUNM5F_v1_7	EPI1677488|3030477852_ZZYUNM5F_v1_8			A/chicken/Vietnam/NCVD-NA2V3S3/2018	A / H9N2		Original	Asia / Vietnam	Avian	Yunho Jang (Centers for Disease Control and Prevention / WHO Collaborating Center for Surveillance, Epidemiology and Control of Influenza, Influenza Division)	Centers for Disease Control and Prevention	3030477852			National Centre of Veterinary Diagnostics	NA2V3S3	2018-05-04		2020-02-07	2020-02-07			Unknown	Unknown	Unknown	Unknown	Unknown	Unknown	Unknown	Unknown	Unknown	Unknown		Y
EPI_ISL_408151	EPI1677478|3030477846_ZZYUNM59_v1_1	EPI1677479|3030477846_ZZYUNM59_v1_2	EPI1677477|3030477846_ZZYUNM59_v1_3	EPI1677481|3030477846_ZZYUNM59_v1_4	EPI1677474|3030477846_ZZYUNM59_v1_5	EPI1677480|3030477846_ZZYUNM59_v1_6	EPI1677476|3030477846_ZZYUNM59_v1_7	EPI1677475|3030477846_ZZYUNM59_v1_8			A/chicken/Vietnam/NCVD-NA1V3S1/2018	A / H9N2		Original	Asia / Vietnam	Avian	Yunho Jang (Centers for Disease Control and Prevention / WHO Collaborating Center for Surveillance, Epidemiology and Control of Influenza, Influenza Division)	Centers for Disease Control and Prevention	3030477846			National Centre of Veterinary Diagnostics	NA1V3S1	2018-04-05		2020-02-07	2020-02-07			Unknown	Unknown	Unknown	Unknown	Unknown	Unknown	Unknown	Unknown	Unknown	Unknown		Y
EPI_ISL_408147	EPI1677449|3030477818_ZZYUNM4H_v1_1	EPI1677450|3030477818_ZZYUNM4H_v1_2	EPI1677448|3030477818_ZZYUNM4H_v1_3	EPI1677452|3030477818_ZZYUNM4H_v1_4	EPI1677445|3030477818_ZZYUNM4H_v1_5	EPI1677451|3030477818_ZZYUNM4H_v1_6	EPI1677447|3030477818_ZZYUNM4H_v1_7	EPI1677446|3030477818_ZZYUNM4H_v1_8			A/chicken/Vietnam/NCVD-18--163-27/2018	A / H9N2		Original	Asia / Vietnam	Avian	Yunho Jang (Centers for Disease Control and Prevention / WHO Collaborating Center for Surveillance, Epidemiology and Control of Influenza, Influenza Division)	Centers for Disease Control and Prevention	3030477818			National Centre of Veterinary Diagnostics	18--163-27	2018-04-04		2020-02-07	2020-02-07			Unknown	Unknown	Unknown	Unknown	Unknown	Unknown	Unknown	Unknown	Unknown	Unknown		Y
EPI_ISL_408143	EPI1677424|3030477866_ZZYUNM5T_v1_1	EPI1677425|3030477866_ZZYUNM5T_v1_2	EPI1677423|3030477866_ZZYUNM5T_v1_3	EPI1677427|3030477866_ZZYUNM5T_v1_4	EPI1677420|3030477866_ZZYUNM5T_v1_5	EPI1677426|3030477866_ZZYUNM5T_v1_6	EPI1677422|3030477866_ZZYUNM5T_v1_7	EPI1677421|3030477866_ZZYUNM5T_v1_8			A/chicken/Vietnam/NCVD-H5C18LS02/2018	A / H9N2		Original	Asia / Vietnam	Avian	Yunho Jang (Centers for Disease Control and Prevention / WHO Collaborating Center for Surveillance, Epidemiology and Control of Influenza, Influenza Division)	Centers for Disease Control and Prevention	3030477866			National Centre of Veterinary Diagnostics	H5C18 - LS02	2018-02-11		2020-02-07	2020-02-07			Unknown	Unknown	Unknown	Unknown	Unknown	Unknown	Unknown	Unknown	Unknown	Unknown		Y
EPI_ISL_408142	EPI1677416|3030477867_ZZYUNM5U_v1_1	EPI1677417|3030477867_ZZYUNM5U_v1_2	EPI1677415|3030477867_ZZYUNM5U_v1_3	EPI1677419|3030477867_ZZYUNM5U_v1_4	EPI1677412|3030477867_ZZYUNM5U_v1_5	EPI1677418|3030477867_ZZYUNM5U_v1_6	EPI1677414|3030477867_ZZYUNM5U_v1_7	EPI1677413|3030477867_ZZYUNM5U_v1_8			A/chicken/Vietnam/NCVD-H5C18LS04/2018	A / H9N2		Original	Asia / Vietnam	Avian	Yunho Jang (Centers for Disease Control and Prevention / WHO Collaborating Center for Surveillance, Epidemiology and Control of Influenza, Influenza Division)	Centers for Disease Control and Prevention	3030477867			National Centre of Veterinary Diagnostics	H5C18 - LS04	2018-02-11		2020-02-07	2020-02-07			Unknown	Unknown	Unknown	Unknown	Unknown	Unknown	Unknown	Unknown	Unknown	Unknown		Y
EPI_ISL_408141	EPI1677408|3030477869_ZZYUNM5W_v1_1	EPI1677409|3030477869_ZZYUNM5W_v1_2	EPI1677407|3030477869_ZZYUNM5W_v1_3	EPI1677411|3030477869_ZZYUNM5W_v1_4	EPI1677404|3030477869_ZZYUNM5W_v1_5	EPI1677410|3030477869_ZZYUNM5W_v1_6	EPI1677406|3030477869_ZZYUNM5W_v1_7	EPI1677405|3030477869_ZZYUNM5W_v1_8			A/chicken/Vietnam/NCVD-H5C18LS09/2018	A / H9N2		Original	Asia / Vietnam	Avian	Yunho Jang (Centers for Disease Control and Prevention / WHO Collaborating Center for Surveillance, Epidemiology and Control of Influenza, Influenza Division)	Centers for Disease Control and Prevention	3030477869			National Centre of Veterinary Diagnostics	H5C18 - LS09	2018-02-11		2020-02-07	2020-02-07			Unknown	Unknown	Unknown	Unknown	Unknown	Unknown	Unknown	Unknown	Unknown	Unknown		Y
EPI_ISL_408138	EPI1677386|3030477876_ZZYUNM63_v1_1	EPI1677387|3030477876_ZZYUNM63_v1_2	EPI1677385|3030477876_ZZYUNM63_v1_3	EPI1677389|3030477876_ZZYUNM63_v1_4	EPI1677382|3030477876_ZZYUNM63_v1_5	EPI1677388|3030477876_ZZYUNM63_v1_6	EPI1677384|3030477876_ZZYUNM63_v1_7	EPI1677383|3030477876_ZZYUNM63_v1_8			A/chicken/Vietnam/NCVD-H5C18KDLS50/2018	A / H9N2		Original	Asia / Vietnam	Avian	Yunho Jang (Centers for Disease Control and Prevention / WHO Collaborating Center for Surveillance, Epidemiology and Control of Influenza, Influenza Division)	Centers for Disease Control and Prevention	3030477876			National Centre of Veterinary Diagnostics	H5C18-KDLS50	2018-03-15		2020-02-07	2020-02-07			Unknown	Unknown	Unknown	Unknown	Unknown	Unknown	Unknown	Unknown	Unknown	Unknown		Y
EPI_ISL_408137	EPI1677378|3030477877_ZZYUNM64_v1_1	EPI1677379|3030477877_ZZYUNM64_v1_2	EPI1677377|3030477877_ZZYUNM64_v1_3	EPI1677381|3030477877_ZZYUNM64_v1_4	EPI1677374|3030477877_ZZYUNM64_v1_5	EPI1677380|3030477877_ZZYUNM64_v1_6	EPI1677376|3030477877_ZZYUNM64_v1_7	EPI1677375|3030477877_ZZYUNM64_v1_8			A/chicken/Vietnam/NCVD-H5C18KDLS51/2018	A / H9N2		Original	Asia / Vietnam	Avian	Yunho Jang (Centers for Disease Control and Prevention / WHO Collaborating Center for Surveillance, Epidemiology and Control of Influenza, Influenza Division)	Centers for Disease Control and Prevention	3030477877			National Centre of Veterinary Diagnostics	H5C18-KDLS51	2018-03-15		2020-02-07	2020-02-07			Unknown	Unknown	Unknown	Unknown	Unknown	Unknown	Unknown	Unknown	Unknown	Unknown		Y
EPI_ISL_408133	EPI1677349|3030477889_ZZYUNM6G_v1_1	EPI1677350|3030477889_ZZYUNM6G_v1_2	EPI1677348|3030477889_ZZYUNM6G_v1_3	EPI1677352|3030477889_ZZYUNM6G_v1_4	EPI1677345|3030477889_ZZYUNM6G_v1_5	EPI1677351|3030477889_ZZYUNM6G_v1_6	EPI1677347|3030477889_ZZYUNM6G_v1_7	EPI1677346|3030477889_ZZYUNM6G_v1_8			A/chicken/Vietnam/NCVD-H5C18LS44/2018	A / H9N2		Original	Asia / Vietnam	Avian	Yunho Jang (Centers for Disease Control and Prevention / WHO Collaborating Center for Surveillance, Epidemiology and Control of Influenza, Influenza Division)	Centers for Disease Control and Prevention	3030477889			National Centre of Veterinary Diagnostics	H5C18-LS44	2018-03-13		2020-02-07	2020-02-07			Unknown	Unknown	Unknown	Unknown	Unknown	Unknown	Unknown	Unknown	Unknown	Unknown		Y
EPI_ISL_408132	EPI1677341|3030477901_ZZYUNM6S_v1_1	EPI1677342|3030477901_ZZYUNM6S_v1_2	EPI1677340|3030477901_ZZYUNM6S_v1_3	EPI1677344|3030477901_ZZYUNM6S_v1_4	EPI1677337|3030477901_ZZYUNM6S_v1_5	EPI1677343|3030477901_ZZYUNM6S_v1_6	EPI1677339|3030477901_ZZYUNM6S_v1_7	EPI1677338|3030477901_ZZYUNM6S_v1_8			A/chicken/Vietnam/NCVD-H5C18LS71/2018	A / H9N2		Original	Asia / Vietnam	Avian	Yunho Jang (Centers for Disease Control and Prevention / WHO Collaborating Center for Surveillance, Epidemiology and Control of Influenza, Influenza Division)	Centers for Disease Control and Prevention	3030477901			National Centre of Veterinary Diagnostics	H5C18-LS-71	2018-04-11		2020-02-07	2020-02-07			Unknown	Unknown	Unknown	Unknown	Unknown	Unknown	Unknown	Unknown	Unknown	Unknown		Y
EPI_ISL_408131	EPI1677333|3030477902_ZZYUNM6T_v1_1	EPI1677334|3030477902_ZZYUNM6T_v1_2	EPI1677332|3030477902_ZZYUNM6T_v1_3	EPI1677336|3030477902_ZZYUNM6T_v1_4	EPI1677329|3030477902_ZZYUNM6T_v1_5	EPI1677335|3030477902_ZZYUNM6T_v1_6	EPI1677331|3030477902_ZZYUNM6T_v1_7	EPI1677330|3030477902_ZZYUNM6T_v1_8			A/chicken/Vietnam/NCVD-H5C18LS73/2018	A / H9N2		Original	Asia / Vietnam	Avian	Yunho Jang (Centers for Disease Control and Prevention / WHO Collaborating Center for Surveillance, Epidemiology and Control of Influenza, Influenza Division)	Centers for Disease Control and Prevention	3030477902			National Centre of Veterinary Diagnostics	H5C18-LS-73	2018-04-11		2020-02-07	2020-02-07			Unknown	Unknown	Unknown	Unknown	Unknown	Unknown	Unknown	Unknown	Unknown	Unknown		Y
EPI_ISL_408130	EPI1677325|3030477903_ZZYUNM6U_v1_1	EPI1677326|3030477903_ZZYUNM6U_v1_2	EPI1677324|3030477903_ZZYUNM6U_v1_3	EPI1677328|3030477903_ZZYUNM6U_v1_4	EPI1677321|3030477903_ZZYUNM6U_v1_5	EPI1677327|3030477903_ZZYUNM6U_v1_6	EPI1677323|3030477903_ZZYUNM6U_v1_7	EPI1677322|3030477903_ZZYUNM6U_v1_8			A/chicken/Vietnam/NCVD-H5C18LS74/2018	A / H9N2		Original	Asia / Vietnam	Avian	Yunho Jang (Centers for Disease Control and Prevention / WHO Collaborating Center for Surveillance, Epidemiology and Control of Influenza, Influenza Division)	Centers for Disease Control and Prevention	3030477903			National Centre of Veterinary Diagnostics	H5C18-LS-74	2018-04-11		2020-02-07	2020-02-07			Unknown	Unknown	Unknown	Unknown	Unknown	Unknown	Unknown	Unknown	Unknown	Unknown		Y
EPI_ISL_408127	EPI1677304|3030477750_ZZYUNM2L_v1_1	EPI1677305|3030477750_ZZYUNM2L_v1_2	EPI1677303|3030477750_ZZYUNM2L_v1_3	EPI1677307|3030477750_ZZYUNM2L_v1_4	EPI1677300|3030477750_ZZYUNM2L_v1_5	EPI1677306|3030477750_ZZYUNM2L_v1_6	EPI1677302|3030477750_ZZYUNM2L_v1_7	EPI1677301|3030477750_ZZYUNM2L_v1_8			A/chicken/Vietnam/NCVD-LC5V2S4/2018	A / H9N2		Original	Asia / Vietnam	Avian	Yunho Jang (Centers for Disease Control and Prevention / WHO Collaborating Center for Surveillance, Epidemiology and Control of Influenza, Influenza Division)	Centers for Disease Control and Prevention	3030477750			National Centre of Veterinary Diagnostics	LC5V2S4	2018-08-03		2020-02-07	2020-02-07			Unknown	Unknown	Unknown	Unknown	Unknown	Unknown	Unknown	Unknown	Unknown	Unknown		Y
EPI_ISL_408123	EPI1677279|3030477741_ZZYUNM2C_v1_1	EPI1677280|3030477741_ZZYUNM2C_v1_2	EPI1677278|3030477741_ZZYUNM2C_v1_3	EPI1677282|3030477741_ZZYUNM2C_v1_4	EPI1677275|3030477741_ZZYUNM2C_v1_5	EPI1677281|3030477741_ZZYUNM2C_v1_6	EPI1677277|3030477741_ZZYUNM2C_v1_7	EPI1677276|3030477741_ZZYUNM2C_v1_8			A/chicken/Vietnam/NCVD-LC1V2S6/2018	A / H9N2		Original	Asia / Vietnam	Avian	Yunho Jang (Centers for Disease Control and Prevention / WHO Collaborating Center for Surveillance, Epidemiology and Control of Influenza, Influenza Division)	Centers for Disease Control and Prevention	3030477741			National Centre of Veterinary Diagnostics	LC1V2S6	2018-05-03		2020-02-07	2020-02-07			Unknown	Unknown	Unknown	Unknown	Unknown	Unknown	Unknown	Unknown	Unknown	Unknown		Y
EPI_ISL_408122	EPI1677271|3030477746_ZZYUNM2H_v1_1	EPI1677272|3030477746_ZZYUNM2H_v1_2	EPI1677270|3030477746_ZZYUNM2H_v1_3	EPI1677274|3030477746_ZZYUNM2H_v1_4	EPI1677267|3030477746_ZZYUNM2H_v1_5	EPI1677273|3030477746_ZZYUNM2H_v1_6	EPI1677269|3030477746_ZZYUNM2H_v1_7	EPI1677268|3030477746_ZZYUNM2H_v1_8			A/chicken/Vietnam/NCVD-LC4V2S1/2018	A / H9N2		Original	Asia / Vietnam	Avian	Yunho Jang (Centers for Disease Control and Prevention / WHO Collaborating Center for Surveillance, Epidemiology and Control of Influenza, Influenza Division)	Centers for Disease Control and Prevention	3030477746			National Centre of Veterinary Diagnostics	LC4V2S1	2018-08-03		2020-02-07	2020-02-07			Unknown	Unknown	Unknown	Unknown	Unknown	Unknown	Unknown	Unknown	Unknown	Unknown		Y
EPI_ISL_408283	EPI1678470|3030471502_ZZYUNH91_v1_1	EPI1678471|3030471502_ZZYUNH91_v1_2	EPI1678469|3030471502_ZZYUNH91_v1_3	EPI1678473|3030471502_ZZYUNH91_v1_4	EPI1678466|3030471502_ZZYUNH91_v1_5	EPI1678472|3030471502_ZZYUNH91_v1_6	EPI1678468|3030471502_ZZYUNH91_v1_7	EPI1678467|3030471502_ZZYUNH91_v1_8			A/chicken/Vietnam/Raho6-Tg1-V2-S1/2018	A / H9N2		Original	Asia / Vietnam	Avian	Yunho Jang (Centers for Disease Control and Prevention / WHO Collaborating Center for Surveillance, Epidemiology and Control of Influenza, Influenza Division)	Centers for Disease Control and Prevention	3030471502			Center for Veterinary Diagnostics - Regional Animal Health Office No.6	TG1-V2-S1	2018-03-20		2020-02-07	2020-02-07			Unknown	Unknown	Unknown	Unknown	Unknown	Unknown	Unknown	Unknown	Unknown	Unknown		Y
EPI_ISL_408282	EPI1678462|3030471503_ZZYUNH92_v1_1	EPI1678463|3030471503_ZZYUNH92_v1_2	EPI1678461|3030471503_ZZYUNH92_v1_3	EPI1678465|3030471503_ZZYUNH92_v1_4	EPI1678458|3030471503_ZZYUNH92_v1_5	EPI1678464|3030471503_ZZYUNH92_v1_6	EPI1678460|3030471503_ZZYUNH92_v1_7	EPI1678459|3030471503_ZZYUNH92_v1_8			A/chicken/Vietnam/Raho6-Tg1-V2-S2/2018	A / H9N2		Original	Asia / Vietnam	Avian	Yunho Jang (Centers for Disease Control and Prevention / WHO Collaborating Center for Surveillance, Epidemiology and Control of Influenza, Influenza Division)	Centers for Disease Control and Prevention	3030471503			Center for Veterinary Diagnostics - Regional Animal Health Office No.6	TG1-V2-S2	2018-03-20		2020-02-07	2020-02-07			Unknown	Unknown	Unknown	Unknown	Unknown	Unknown	Unknown	Unknown	Unknown	Unknown		Y
EPI_ISL_408281	EPI1678454|3030471504_ZZYUNH93_v1_1	EPI1678455|3030471504_ZZYUNH93_v1_2	EPI1678453|3030471504_ZZYUNH93_v1_3	EPI1678457|3030471504_ZZYUNH93_v1_4	EPI1678450|3030471504_ZZYUNH93_v1_5	EPI1678456|3030471504_ZZYUNH93_v1_6	EPI1678452|3030471504_ZZYUNH93_v1_7	EPI1678451|3030471504_ZZYUNH93_v1_8			A/chicken/Vietnam/Raho6-Tg1-V2-S3/2018	A / H9N2		Original	Asia / Vietnam	Avian	Yunho Jang (Centers for Disease Control and Prevention / WHO Collaborating Center for Surveillance, Epidemiology and Control of Influenza, Influenza Division)	Centers for Disease Control and Prevention	3030471504			Center for Veterinary Diagnostics - Regional Animal Health Office No.6	TG1-V2-S3	2018-03-20		2020-02-07	2020-02-07			Unknown	Unknown	Unknown	Unknown	Unknown	Unknown	Unknown	Unknown	Unknown	Unknown		Y
EPI_ISL_408280	EPI1678446|3030471505_ZZYUNH94_v1_1	EPI1678447|3030471505_ZZYUNH94_v1_2	EPI1678445|3030471505_ZZYUNH94_v1_3	EPI1678449|3030471505_ZZYUNH94_v1_4	EPI1678442|3030471505_ZZYUNH94_v1_5	EPI1678448|3030471505_ZZYUNH94_v1_6	EPI1678444|3030471505_ZZYUNH94_v1_7	EPI1678443|3030471505_ZZYUNH94_v1_8			A/chicken/Vietnam/Raho6-Tg2-V2-S2/2018	A / H9N2		Original	Asia / Vietnam	Avian	Yunho Jang (Centers for Disease Control and Prevention / WHO Collaborating Center for Surveillance, Epidemiology and Control of Influenza, Influenza Division)	Centers for Disease Control and Prevention	3030471505			Center for Veterinary Diagnostics - Regional Animal Health Office No.6	TG2-V2-S2	2018-03-21		2020-02-07	2020-02-07			Unknown	Unknown	Unknown	Unknown	Unknown	Unknown	Unknown	Unknown	Unknown	Unknown		Y
EPI_ISL_408279	EPI1678438|3030471518_ZZYUNH9H_v1_1	EPI1678439|3030471518_ZZYUNH9H_v1_2	EPI1678437|3030471518_ZZYUNH9H_v1_3	EPI1678441|3030471518_ZZYUNH9H_v1_4	EPI1678434|3030471518_ZZYUNH9H_v1_5	EPI1678440|3030471518_ZZYUNH9H_v1_6	EPI1678436|3030471518_ZZYUNH9H_v1_7	EPI1678435|3030471518_ZZYUNH9H_v1_8			A/chicken/Vietnam/Raho6-Tg5-V2-S4/2018	A / H9N2		Original	Asia / Vietnam	Avian	Yunho Jang (Centers for Disease Control and Prevention / WHO Collaborating Center for Surveillance, Epidemiology and Control of Influenza, Influenza Division)	Centers for Disease Control and Prevention	3030471518			Center for Veterinary Diagnostics - Regional Animal Health Office No.6	TG5-V2-S4	2018-03-21		2020-02-07	2020-02-07			Unknown	Unknown	Unknown	Unknown	Unknown	Unknown	Unknown	Unknown	Unknown	Unknown		Y
EPI_ISL_408278	EPI1678430|3030471462_ZZYUNH7X_v1_1	EPI1678431|3030471462_ZZYUNH7X_v1_2	EPI1678429|3030471462_ZZYUNH7X_v1_3	EPI1678433|3030471462_ZZYUNH7X_v1_4	EPI1678426|3030471462_ZZYUNH7X_v1_5	EPI1678432|3030471462_ZZYUNH7X_v1_6	EPI1678428|3030471462_ZZYUNH7X_v1_7	EPI1678427|3030471462_ZZYUNH7X_v1_8			A/chicken/Vietnam/Raho6-Dl2V3S1/2018	A / H9N2		Original	Asia / Vietnam	Avian	Yunho Jang (Centers for Disease Control and Prevention / WHO Collaborating Center for Surveillance, Epidemiology and Control of Influenza, Influenza Division)	Centers for Disease Control and Prevention	3030471462			Center for Veterinary Diagnostics - Regional Animal Health Office No.6	DL2V3S1	2018-04-02		2020-02-07	2020-02-07			Unknown	Unknown	Unknown	Unknown	Unknown	Unknown	Unknown	Unknown	Unknown	Unknown		Y
EPI_ISL_408277	EPI1678422|3030471465_ZZYUNH80_v1_1	EPI1678423|3030471465_ZZYUNH80_v1_2	EPI1678421|3030471465_ZZYUNH80_v1_3	EPI1678425|3030471465_ZZYUNH80_v1_4	EPI1678418|3030471465_ZZYUNH80_v1_5	EPI1678424|3030471465_ZZYUNH80_v1_6	EPI1678420|3030471465_ZZYUNH80_v1_7	EPI1678419|3030471465_ZZYUNH80_v1_8			A/chicken/Vietnam/Raho6-Dl2V3S4/2018	A / H9N2		Original	Asia / Vietnam	Avian	Yunho Jang (Centers for Disease Control and Prevention / WHO Collaborating Center for Surveillance, Epidemiology and Control of Influenza, Influenza Division)	Centers for Disease Control and Prevention	3030471465			Center for Veterinary Diagnostics - Regional Animal Health Office No.6	DL2V3S4	2018-04-02		2020-02-07	2020-02-07			Unknown	Unknown	Unknown	Unknown	Unknown	Unknown	Unknown	Unknown	Unknown	Unknown		Y
EPI_ISL_408275	EPI1678407|3030471473_ZZYUNH88_v1_1	EPI1678408|3030471473_ZZYUNH88_v1_2	EPI1678406|3030471473_ZZYUNH88_v1_3	EPI1678410|3030471473_ZZYUNH88_v1_4	EPI1678403|3030471473_ZZYUNH88_v1_5	EPI1678409|3030471473_ZZYUNH88_v1_6	EPI1678405|3030471473_ZZYUNH88_v1_7	EPI1678404|3030471473_ZZYUNH88_v1_8			A/chicken/Vietnam/Raho6-Dl3V3S5/2018	A / H9N2		Original	Asia / Vietnam	Avian	Yunho Jang (Centers for Disease Control and Prevention / WHO Collaborating Center for Surveillance, Epidemiology and Control of Influenza, Influenza Division)	Centers for Disease Control and Prevention	3030471473			Center for Veterinary Diagnostics - Regional Animal Health Office No.6	DL3V3S5	2018-04-05		2020-02-07	2020-02-07			Unknown	Unknown	Unknown	Unknown	Unknown	Unknown	Unknown	Unknown	Unknown	Unknown		Y
EPI_ISL_408274	EPI1678399|3030471476_ZZYUNH8B_v1_1	EPI1678400|3030471476_ZZYUNH8B_v1_2	EPI1678398|3030471476_ZZYUNH8B_v1_3	EPI1678402|3030471476_ZZYUNH8B_v1_4	EPI1678395|3030471476_ZZYUNH8B_v1_5	EPI1678401|3030471476_ZZYUNH8B_v1_6	EPI1678397|3030471476_ZZYUNH8B_v1_7	EPI1678396|3030471476_ZZYUNH8B_v1_8			A/chicken/Vietnam/Raho6-Dl4V3S2/2018	A / H9N2		Original	Asia / Vietnam	Avian	Yunho Jang (Centers for Disease Control and Prevention / WHO Collaborating Center for Surveillance, Epidemiology and Control of Influenza, Influenza Division)	Centers for Disease Control and Prevention	3030471476			Center for Veterinary Diagnostics - Regional Animal Health Office No.6	DL4V3S2	2018-04-06		2020-02-07	2020-02-07			Unknown	Unknown	Unknown	Unknown	Unknown	Unknown	Unknown	Unknown	Unknown	Unknown		Y
EPI_ISL_408273	EPI1678391|3030471519_ZZYUNH9I_v1_1	EPI1678392|3030471519_ZZYUNH9I_v1_2	EPI1678390|3030471519_ZZYUNH9I_v1_3	EPI1678394|3030471519_ZZYUNH9I_v1_4	EPI1678387|3030471519_ZZYUNH9I_v1_5	EPI1678393|3030471519_ZZYUNH9I_v1_6	EPI1678389|3030471519_ZZYUNH9I_v1_7	EPI1678388|3030471519_ZZYUNH9I_v1_8			A/chicken/Vietnam/Raho6-Tg5-V2-S5/2018	A / H9N2		Original	Asia / Vietnam	Avian	Yunho Jang (Centers for Disease Control and Prevention / WHO Collaborating Center for Surveillance, Epidemiology and Control of Influenza, Influenza Division)	Centers for Disease Control and Prevention	3030471519			Center for Veterinary Diagnostics - Regional Animal Health Office No.6	TG5-V2-S5	2018-03-21		2020-02-07	2020-02-07			Unknown	Unknown	Unknown	Unknown	Unknown	Unknown	Unknown	Unknown	Unknown	Unknown		Y
EPI_ISL_408272	EPI1678383|3030471520_ZZYUNH9J_v1_1	EPI1678384|3030471520_ZZYUNH9J_v1_2	EPI1678382|3030471520_ZZYUNH9J_v1_3	EPI1678386|3030471520_ZZYUNH9J_v1_4	EPI1678379|3030471520_ZZYUNH9J_v1_5	EPI1678385|3030471520_ZZYUNH9J_v1_6	EPI1678381|3030471520_ZZYUNH9J_v1_7	EPI1678380|3030471520_ZZYUNH9J_v1_8			A/chicken/Vietnam/Raho6-Tg5-V2-S6/2018	A / H9N2		Original	Asia / Vietnam	Avian	Yunho Jang (Centers for Disease Control and Prevention / WHO Collaborating Center for Surveillance, Epidemiology and Control of Influenza, Influenza Division)	Centers for Disease Control and Prevention	3030471520			Center for Veterinary Diagnostics - Regional Animal Health Office No.6	TG5-V2-S6	2018-03-21		2020-02-07	2020-02-07			Unknown	Unknown	Unknown	Unknown	Unknown	Unknown	Unknown	Unknown	Unknown	Unknown		Y
EPI_ISL_408271	EPI1678375|3030471478_ZZYUNH8D_v1_1	EPI1678376|3030471478_ZZYUNH8D_v1_2	EPI1678374|3030471478_ZZYUNH8D_v1_3	EPI1678378|3030471478_ZZYUNH8D_v1_4	EPI1678371|3030471478_ZZYUNH8D_v1_5	EPI1678377|3030471478_ZZYUNH8D_v1_6	EPI1678373|3030471478_ZZYUNH8D_v1_7	EPI1678372|3030471478_ZZYUNH8D_v1_8			A/chicken/Vietnam/Raho6-Dl4V3S4/2018	A / H9N2		Original	Asia / Vietnam	Avian	Yunho Jang (Centers for Disease Control and Prevention / WHO Collaborating Center for Surveillance, Epidemiology and Control of Influenza, Influenza Division)	Centers for Disease Control and Prevention	3030471478			Center for Veterinary Diagnostics - Regional Animal Health Office No.6	DL4V3S4	2018-04-06		2020-02-07	2020-02-07			Unknown	Unknown	Unknown	Unknown	Unknown	Unknown	Unknown	Unknown	Unknown	Unknown		Y
EPI_ISL_408270	EPI1678367|3030471480_ZZYUNH8F_v1_1	EPI1678368|3030471480_ZZYUNH8F_v1_2	EPI1678366|3030471480_ZZYUNH8F_v1_3	EPI1678370|3030471480_ZZYUNH8F_v1_4	EPI1678363|3030471480_ZZYUNH8F_v1_5	EPI1678369|3030471480_ZZYUNH8F_v1_6	EPI1678365|3030471480_ZZYUNH8F_v1_7	EPI1678364|3030471480_ZZYUNH8F_v1_8			A/chicken/Vietnam/Raho6-Dl4V3S6/2018	A / H9N2		Original	Asia / Vietnam	Avian	Yunho Jang (Centers for Disease Control and Prevention / WHO Collaborating Center for Surveillance, Epidemiology and Control of Influenza, Influenza Division)	Centers for Disease Control and Prevention	3030471480			Center for Veterinary Diagnostics - Regional Animal Health Office No.6	DL4V3S6	2018-04-06		2020-02-07	2020-02-07			Unknown	Unknown	Unknown	Unknown	Unknown	Unknown	Unknown	Unknown	Unknown	Unknown		Y
EPI_ISL_408268	EPI1678352|3030471485_ZZYUNH8K_v1_1	EPI1678353|3030471485_ZZYUNH8K_v1_2	EPI1678351|3030471485_ZZYUNH8K_v1_3	EPI1678355|3030471485_ZZYUNH8K_v1_4	EPI1678348|3030471485_ZZYUNH8K_v1_5	EPI1678354|3030471485_ZZYUNH8K_v1_6	EPI1678350|3030471485_ZZYUNH8K_v1_7	EPI1678349|3030471485_ZZYUNH8K_v1_8			A/duck/Vietnam/Raho6-Dl5V3S4/2018	A / H9N2		Original	Asia / Vietnam	Avian	Yunho Jang (Centers for Disease Control and Prevention / WHO Collaborating Center for Surveillance, Epidemiology and Control of Influenza, Influenza Division)	Centers for Disease Control and Prevention	3030471485			Center for Veterinary Diagnostics - Regional Animal Health Office No.6	DL5V3S4	2018-04-03		2020-02-07	2020-02-07			Unknown	Unknown	Unknown	Unknown	Unknown	Unknown	Unknown	Unknown	Unknown	Unknown		Y
EPI_ISL_408267	EPI1678344|3030471488_ZZYUNH8N_v1_1	EPI1678345|3030471488_ZZYUNH8N_v1_2	EPI1678343|3030471488_ZZYUNH8N_v1_3	EPI1678347|3030471488_ZZYUNH8N_v1_4	EPI1678340|3030471488_ZZYUNH8N_v1_5	EPI1678346|3030471488_ZZYUNH8N_v1_6	EPI1678342|3030471488_ZZYUNH8N_v1_7	EPI1678341|3030471488_ZZYUNH8N_v1_8			A/chicken/Vietnam/Raho6-Tg1-V1-S1/2018	A / H9N2		Original	Asia / Vietnam	Avian	Yunho Jang (Centers for Disease Control and Prevention / WHO Collaborating Center for Surveillance, Epidemiology and Control of Influenza, Influenza Division)	Centers for Disease Control and Prevention	3030471488			Center for Veterinary Diagnostics - Regional Animal Health Office No.6	TG1-V1-S1	2018-02-05		2020-02-07	2020-02-07			Unknown	Unknown	Unknown	Unknown	Unknown	Unknown	Unknown	Unknown	Unknown	Unknown		Y
EPI_ISL_408266	EPI1678336|3030471444_ZZYUNH7F_v1_1	EPI1678337|3030471444_ZZYUNH7F_v1_2	EPI1678335|3030471444_ZZYUNH7F_v1_3	EPI1678339|3030471444_ZZYUNH7F_v1_4	EPI1678332|3030471444_ZZYUNH7F_v1_5	EPI1678338|3030471444_ZZYUNH7F_v1_6	EPI1678334|3030471444_ZZYUNH7F_v1_7	EPI1678333|3030471444_ZZYUNH7F_v1_8			A/chicken/Vietnam/Raho6-Dl2V2S5/2018	A / H9N2		Original	Asia / Vietnam	Avian	Yunho Jang (Centers for Disease Control and Prevention / WHO Collaborating Center for Surveillance, Epidemiology and Control of Influenza, Influenza Division)	Centers for Disease Control and Prevention	3030471444			Center for Veterinary Diagnostics - Regional Animal Health Office No.6	DL2V2S5	2018-02-03		2020-02-07	2020-02-07			Unknown	Unknown	Unknown	Unknown	Unknown	Unknown	Unknown	Unknown	Unknown	Unknown		Y
EPI_ISL_408264	EPI1678321|3030471447_ZZYUNH7I_v1_1	EPI1678322|3030471447_ZZYUNH7I_v1_2	EPI1678320|3030471447_ZZYUNH7I_v1_3	EPI1678324|3030471447_ZZYUNH7I_v1_4	EPI1678317|3030471447_ZZYUNH7I_v1_5	EPI1678323|3030471447_ZZYUNH7I_v1_6	EPI1678319|3030471447_ZZYUNH7I_v1_7	EPI1678318|3030471447_ZZYUNH7I_v1_8			A/duck/Vietnam/Raho6-Dl3V2S2/2018	A / H9N2		Original	Asia / Vietnam	Avian	Yunho Jang (Centers for Disease Control and Prevention / WHO Collaborating Center for Surveillance, Epidemiology and Control of Influenza, Influenza Division)	Centers for Disease Control and Prevention	3030471447			Center for Veterinary Diagnostics - Regional Animal Health Office No.6	DL3V2S2	2018-02-06		2020-02-07	2020-02-07			Unknown	Unknown	Unknown	Unknown	Unknown	Unknown	Unknown	Unknown	Unknown	Unknown		Y
EPI_ISL_408263	EPI1678313|3030471403_ZZYUNH6A_v1_1	EPI1678314|3030471403_ZZYUNH6A_v1_2	EPI1678312|3030471403_ZZYUNH6A_v1_3	EPI1678316|3030471403_ZZYUNH6A_v1_4	EPI1678309|3030471403_ZZYUNH6A_v1_5	EPI1678315|3030471403_ZZYUNH6A_v1_6	EPI1678311|3030471403_ZZYUNH6A_v1_7	EPI1678310|3030471403_ZZYUNH6A_v1_8			A/chicken/Vietnam/Raho6-18S-0795/2018	A / H9N2		Original	Asia / Vietnam	Avian	Yunho Jang (Centers for Disease Control and Prevention / WHO Collaborating Center for Surveillance, Epidemiology and Control of Influenza, Influenza Division)	Centers for Disease Control and Prevention	3030471403			Center for Veterinary Diagnostics - Regional Animal Health Office No.6	18S- 0795	2018-04-06		2020-02-07	2020-02-07			Unknown	Unknown	Unknown	Unknown	Unknown	Unknown	Unknown	Unknown	Unknown	Unknown		Y
EPI_ISL_408262	EPI1678305|3030471404_ZZYUNH6B_v1_1	EPI1678306|3030471404_ZZYUNH6B_v1_2	EPI1678304|3030471404_ZZYUNH6B_v1_3	EPI1678308|3030471404_ZZYUNH6B_v1_4	EPI1678301|3030471404_ZZYUNH6B_v1_5	EPI1678307|3030471404_ZZYUNH6B_v1_6	EPI1678303|3030471404_ZZYUNH6B_v1_7	EPI1678302|3030471404_ZZYUNH6B_v1_8			A/chicken/Vietnam/Raho6-18S-0796/2018	A / H9N2		Original	Asia / Vietnam	Avian	Yunho Jang (Centers for Disease Control and Prevention / WHO Collaborating Center for Surveillance, Epidemiology and Control of Influenza, Influenza Division)	Centers for Disease Control and Prevention	3030471404			Center for Veterinary Diagnostics - Regional Animal Health Office No.6	18S- 0796	2018-04-06		2020-02-07	2020-02-07			Unknown	Unknown	Unknown	Unknown	Unknown	Unknown	Unknown	Unknown	Unknown	Unknown		Y
EPI_ISL_408261	EPI1678297|3030471405_ZZYUNH6C_v1_1	EPI1678298|3030471405_ZZYUNH6C_v1_2	EPI1678296|3030471405_ZZYUNH6C_v1_3	EPI1678300|3030471405_ZZYUNH6C_v1_4	EPI1678293|3030471405_ZZYUNH6C_v1_5	EPI1678299|3030471405_ZZYUNH6C_v1_6	EPI1678295|3030471405_ZZYUNH6C_v1_7	EPI1678294|3030471405_ZZYUNH6C_v1_8			A/chicken/Vietnam/Raho6-18S-0802/2018	A / H9N2		Original	Asia / Vietnam	Avian	Yunho Jang (Centers for Disease Control and Prevention / WHO Collaborating Center for Surveillance, Epidemiology and Control of Influenza, Influenza Division)	Centers for Disease Control and Prevention	3030471405			Center for Veterinary Diagnostics - Regional Animal Health Office No.6	18S- 0802	2018-04-06		2020-02-07	2020-02-07			Unknown	Unknown	Unknown	Unknown	Unknown	Unknown	Unknown	Unknown	Unknown	Unknown		Y
EPI_ISL_408260	EPI1678289|3030471406_ZZYUNH6D_v1_1	EPI1678290|3030471406_ZZYUNH6D_v1_2	EPI1678288|3030471406_ZZYUNH6D_v1_3	EPI1678292|3030471406_ZZYUNH6D_v1_4	EPI1678285|3030471406_ZZYUNH6D_v1_5	EPI1678291|3030471406_ZZYUNH6D_v1_6	EPI1678287|3030471406_ZZYUNH6D_v1_7	EPI1678286|3030471406_ZZYUNH6D_v1_8			A/chicken/Vietnam/Raho6-18S-0803/2018	A / H9N2		Original	Asia / Vietnam	Avian	Yunho Jang (Centers for Disease Control and Prevention / WHO Collaborating Center for Surveillance, Epidemiology and Control of Influenza, Influenza Division)	Centers for Disease Control and Prevention	3030471406			Center for Veterinary Diagnostics - Regional Animal Health Office No.6	18S- 0803	2018-04-06		2020-02-07	2020-02-07			Unknown	Unknown	Unknown	Unknown	Unknown	Unknown	Unknown	Unknown	Unknown	Unknown		Y
EPI_ISL_408259	EPI1678281|3030471407_ZZYUNH6E_v1_1	EPI1678282|3030471407_ZZYUNH6E_v1_2	EPI1678280|3030471407_ZZYUNH6E_v1_3	EPI1678284|3030471407_ZZYUNH6E_v1_4	EPI1678277|3030471407_ZZYUNH6E_v1_5	EPI1678283|3030471407_ZZYUNH6E_v1_6	EPI1678279|3030471407_ZZYUNH6E_v1_7	EPI1678278|3030471407_ZZYUNH6E_v1_8			A/chicken/Vietnam/Raho6-18S-0804/2018	A / H9N2		Original	Asia / Vietnam	Avian	Yunho Jang (Centers for Disease Control and Prevention / WHO Collaborating Center for Surveillance, Epidemiology and Control of Influenza, Influenza Division)	Centers for Disease Control and Prevention	3030471407			Center for Veterinary Diagnostics - Regional Animal Health Office No.6	18S- 0804	2018-04-06		2020-02-07	2020-02-07			Unknown	Unknown	Unknown	Unknown	Unknown	Unknown	Unknown	Unknown	Unknown	Unknown		Y
EPI_ISL_408257	EPI1678268|3030471417_ZZYUNH6O_v1_1	EPI1678269|3030471417_ZZYUNH6O_v1_2	EPI1678267|3030471417_ZZYUNH6O_v1_3	EPI1678271|3030471417_ZZYUNH6O_v1_4	EPI1678264|3030471417_ZZYUNH6O_v1_5	EPI1678270|3030471417_ZZYUNH6O_v1_6	EPI1678266|3030471417_ZZYUNH6O_v1_7	EPI1678265|3030471417_ZZYUNH6O_v1_8			A/chicken/Vietnam/RAHO6-R4-CDC-18-71/2018	A / H9N2		Original	Asia / Vietnam	Avian	Yunho Jang (Centers for Disease Control and Prevention / WHO Collaborating Center for Surveillance, Epidemiology and Control of Influenza, Influenza Division)	Centers for Disease Control and Prevention	3030471417			Center for Veterinary Diagnostics - Regional Animal Health Office No.6	R4-CDC-18-71	2018-04-03		2020-02-07	2020-02-07			Unknown	Unknown	Unknown	Unknown	Unknown	Unknown	Unknown	Unknown	Unknown	Unknown		Y
EPI_ISL_408256	EPI1678260|3030471418_ZZYUNH6P_v1_1	EPI1678261|3030471418_ZZYUNH6P_v1_2	EPI1678259|3030471418_ZZYUNH6P_v1_3	EPI1678263|3030471418_ZZYUNH6P_v1_4	EPI1678256|3030471418_ZZYUNH6P_v1_5	EPI1678262|3030471418_ZZYUNH6P_v1_6	EPI1678258|3030471418_ZZYUNH6P_v1_7	EPI1678257|3030471418_ZZYUNH6P_v1_8			A/chicken/Vietnam/RAHO6-R4-CDC-18-72/2018	A / H9N2		Original	Asia / Vietnam	Avian	Yunho Jang (Centers for Disease Control and Prevention / WHO Collaborating Center for Surveillance, Epidemiology and Control of Influenza, Influenza Division)	Centers for Disease Control and Prevention	3030471418			Center for Veterinary Diagnostics - Regional Animal Health Office No.6	R4-CDC-18-72	2018-04-03		2020-02-07	2020-02-07			Unknown	Unknown	Unknown	Unknown	Unknown	Unknown	Unknown	Unknown	Unknown	Unknown		Y
EPI_ISL_408255	EPI1678252|3030471420_ZZYUNH6R_v1_1	EPI1678253|3030471420_ZZYUNH6R_v1_2	EPI1678251|3030471420_ZZYUNH6R_v1_3	EPI1678255|3030471420_ZZYUNH6R_v1_4	EPI1678248|3030471420_ZZYUNH6R_v1_5	EPI1678254|3030471420_ZZYUNH6R_v1_6	EPI1678250|3030471420_ZZYUNH6R_v1_7	EPI1678249|3030471420_ZZYUNH6R_v1_8			A/duck/Vietnam/Raho6-Dl1V1S3/2018	A / H9N2		Original	Asia / Vietnam	Avian	Yunho Jang (Centers for Disease Control and Prevention / WHO Collaborating Center for Surveillance, Epidemiology and Control of Influenza, Influenza Division)	Centers for Disease Control and Prevention	3030471420			Center for Veterinary Diagnostics - Regional Animal Health Office No.6	DL1V1S3	2018-02-01		2020-02-07	2020-02-07			Unknown	Unknown	Unknown	Unknown	Unknown	Unknown	Unknown	Unknown	Unknown	Unknown		Y
EPI_ISL_408254	EPI1678244|3030471424_ZZYUNH6V_v1_1	EPI1678245|3030471424_ZZYUNH6V_v1_2	EPI1678243|3030471424_ZZYUNH6V_v1_3	EPI1678247|3030471424_ZZYUNH6V_v1_4	EPI1678240|3030471424_ZZYUNH6V_v1_5	EPI1678246|3030471424_ZZYUNH6V_v1_6	EPI1678242|3030471424_ZZYUNH6V_v1_7	EPI1678241|3030471424_ZZYUNH6V_v1_8			A/chicken/Vietnam/Raho6-Dl2V1S5/2018	A / H9N2		Original	Asia / Vietnam	Avian	Yunho Jang (Centers for Disease Control and Prevention / WHO Collaborating Center for Surveillance, Epidemiology and Control of Influenza, Influenza Division)	Centers for Disease Control and Prevention	3030471424			Center for Veterinary Diagnostics - Regional Animal Health Office No.6	DL2V1S5	2018-02-05		2020-02-07	2020-02-07			Unknown	Unknown	Unknown	Unknown	Unknown	Unknown	Unknown	Unknown	Unknown	Unknown		Y
EPI_ISL_408252	EPI1678229|3030471426_ZZYUNH6X_v1_1	EPI1678230|3030471426_ZZYUNH6X_v1_2	EPI1678228|3030471426_ZZYUNH6X_v1_3	EPI1678232|3030471426_ZZYUNH6X_v1_4	EPI1678225|3030471426_ZZYUNH6X_v1_5	EPI1678231|3030471426_ZZYUNH6X_v1_6	EPI1678227|3030471426_ZZYUNH6X_v1_7	EPI1678226|3030471426_ZZYUNH6X_v1_8			A/chicken/Vietnam/Raho6-Dl3V1S5/2018	A / H9N2		Original	Asia / Vietnam	Avian	Yunho Jang (Centers for Disease Control and Prevention / WHO Collaborating Center for Surveillance, Epidemiology and Control of Influenza, Influenza Division)	Centers for Disease Control and Prevention	3030471426			Center for Veterinary Diagnostics - Regional Animal Health Office No.6	DL3V1S5	2018-02-05		2020-02-07	2020-02-07			Unknown	Unknown	Unknown	Unknown	Unknown	Unknown	Unknown	Unknown	Unknown	Unknown		Y
EPI_ISL_408251	EPI1678221|3030471432_ZZYUNH73_v1_1	EPI1678222|3030471432_ZZYUNH73_v1_2	EPI1678220|3030471432_ZZYUNH73_v1_3	EPI1678224|3030471432_ZZYUNH73_v1_4	EPI1678217|3030471432_ZZYUNH73_v1_5	EPI1678223|3030471432_ZZYUNH73_v1_6	EPI1678219|3030471432_ZZYUNH73_v1_7	EPI1678218|3030471432_ZZYUNH73_v1_8			A/chicken/Vietnam/Raho6-Dl5V1S3/2018	A / H9N2		Original	Asia / Vietnam	Avian	Yunho Jang (Centers for Disease Control and Prevention / WHO Collaborating Center for Surveillance, Epidemiology and Control of Influenza, Influenza Division)	Centers for Disease Control and Prevention	3030471432			Center for Veterinary Diagnostics - Regional Animal Health Office No.6	DL5V1S3	2018-02-05		2020-02-07	2020-02-07			Unknown	Unknown	Unknown	Unknown	Unknown	Unknown	Unknown	Unknown	Unknown	Unknown		Y
EPI_ISL_408249	EPI1678206|3030471434_ZZYUNH75_v1_1	EPI1678207|3030471434_ZZYUNH75_v1_2	EPI1678205|3030471434_ZZYUNH75_v1_3	EPI1678209|3030471434_ZZYUNH75_v1_4	EPI1678202|3030471434_ZZYUNH75_v1_5	EPI1678208|3030471434_ZZYUNH75_v1_6	EPI1678204|3030471434_ZZYUNH75_v1_7	EPI1678203|3030471434_ZZYUNH75_v1_8			A/chicken/Vietnam/Raho6-Dl1V2S1/2018	A / H9N2		Original	Asia / Vietnam	Avian	Yunho Jang (Centers for Disease Control and Prevention / WHO Collaborating Center for Surveillance, Epidemiology and Control of Influenza, Influenza Division)	Centers for Disease Control and Prevention	3030471434			Center for Veterinary Diagnostics - Regional Animal Health Office No.6	DL1V2S1	2018-03-05		2020-02-07	2020-02-07			Unknown	Unknown	Unknown	Unknown	Unknown	Unknown	Unknown	Unknown	Unknown	Unknown		Y
EPI_ISL_408248	EPI1678198|3030471435_ZZYUNH76_v1_1	EPI1678199|3030471435_ZZYUNH76_v1_2	EPI1678197|3030471435_ZZYUNH76_v1_3	EPI1678201|3030471435_ZZYUNH76_v1_4	EPI1678194|3030471435_ZZYUNH76_v1_5	EPI1678200|3030471435_ZZYUNH76_v1_6	EPI1678196|3030471435_ZZYUNH76_v1_7	EPI1678195|3030471435_ZZYUNH76_v1_8			A/chicken/Vietnam/Raho6-Dl1V2S2/2018	A / H9N2		Original	Asia / Vietnam	Avian	Yunho Jang (Centers for Disease Control and Prevention / WHO Collaborating Center for Surveillance, Epidemiology and Control of Influenza, Influenza Division)	Centers for Disease Control and Prevention	3030471435			Center for Veterinary Diagnostics - Regional Animal Health Office No.6	DL1V2S2	2018-03-05		2020-02-07	2020-02-07			Unknown	Unknown	Unknown	Unknown	Unknown	Unknown	Unknown	Unknown	Unknown	Unknown		Y
EPI_ISL_408242	EPI1678153|3030471365_ZZYUNH58_v1_1	EPI1678154|3030471365_ZZYUNH58_v1_2	EPI1678152|3030471365_ZZYUNH58_v1_3	EPI1678156|3030471365_ZZYUNH58_v1_4	EPI1678149|3030471365_ZZYUNH58_v1_5	EPI1678155|3030471365_ZZYUNH58_v1_6	EPI1678151|3030471365_ZZYUNH58_v1_7	EPI1678150|3030471365_ZZYUNH58_v1_8			A/chicken/Vietnam/Raho6-18S-0404/2018	A / H9N2		Original	Asia / Vietnam	Avian	Yunho Jang (Centers for Disease Control and Prevention / WHO Collaborating Center for Surveillance, Epidemiology and Control of Influenza, Influenza Division)	Centers for Disease Control and Prevention	3030471365			Center for Veterinary Diagnostics - Regional Animal Health Office No.6	18S- 0404	2018-02-06		2020-02-07	2020-02-07			Unknown	Unknown	Unknown	Unknown	Unknown	Unknown	Unknown	Unknown	Unknown	Unknown		Y
EPI_ISL_408231	EPI1678069|3030471373_ZZYUNH5G_v1_1	EPI1678070|3030471373_ZZYUNH5G_v1_2	EPI1678068|3030471373_ZZYUNH5G_v1_3	EPI1678072|3030471373_ZZYUNH5G_v1_4	EPI1678065|3030471373_ZZYUNH5G_v1_5	EPI1678071|3030471373_ZZYUNH5G_v1_6	EPI1678067|3030471373_ZZYUNH5G_v1_7	EPI1678066|3030471373_ZZYUNH5G_v1_8			A/chicken/Vietnam/Raho6-18S-0418/2018	A / H9N2		Original	Asia / Vietnam	Avian	Yunho Jang (Centers for Disease Control and Prevention / WHO Collaborating Center for Surveillance, Epidemiology and Control of Influenza, Influenza Division)	Centers for Disease Control and Prevention	3030471373			Center for Veterinary Diagnostics - Regional Animal Health Office No.6	18S- 0418	2018-02-07		2020-02-07	2020-02-07			Unknown	Unknown	Unknown	Unknown	Unknown	Unknown	Unknown	Unknown	Unknown	Unknown		Y
EPI_ISL_408230	EPI1678061|3030471378_ZZYUNH5L_v1_1	EPI1678062|3030471378_ZZYUNH5L_v1_2	EPI1678060|3030471378_ZZYUNH5L_v1_3	EPI1678064|3030471378_ZZYUNH5L_v1_4	EPI1678057|3030471378_ZZYUNH5L_v1_5	EPI1678063|3030471378_ZZYUNH5L_v1_6	EPI1678059|3030471378_ZZYUNH5L_v1_7	EPI1678058|3030471378_ZZYUNH5L_v1_8			A/chicken/Vietnam/Raho6-18S-0726/2018	A / H9N2		Original	Asia / Vietnam	Avian	Yunho Jang (Centers for Disease Control and Prevention / WHO Collaborating Center for Surveillance, Epidemiology and Control of Influenza, Influenza Division)	Centers for Disease Control and Prevention	3030471378			Center for Veterinary Diagnostics - Regional Animal Health Office No.6	18S- 0726	2018-02-08		2020-02-07	2020-02-07			Unknown	Unknown	Unknown	Unknown	Unknown	Unknown	Unknown	Unknown	Unknown	Unknown		Y
EPI_ISL_408229	EPI1678053|3030471379_ZZYUNH5M_v1_1	EPI1678054|3030471379_ZZYUNH5M_v1_2	EPI1678052|3030471379_ZZYUNH5M_v1_3	EPI1678056|3030471379_ZZYUNH5M_v1_4	EPI1678049|3030471379_ZZYUNH5M_v1_5	EPI1678055|3030471379_ZZYUNH5M_v1_6	EPI1678051|3030471379_ZZYUNH5M_v1_7	EPI1678050|3030471379_ZZYUNH5M_v1_8			A/chicken/Vietnam/Raho6-18S-0728/2018	A / H9N2		Original	Asia / Vietnam	Avian	Yunho Jang (Centers for Disease Control and Prevention / WHO Collaborating Center for Surveillance, Epidemiology and Control of Influenza, Influenza Division)	Centers for Disease Control and Prevention	3030471379			Center for Veterinary Diagnostics - Regional Animal Health Office No.6	18S- 0728	2018-02-08		2020-02-07	2020-02-07			Unknown	Unknown	Unknown	Unknown	Unknown	Unknown	Unknown	Unknown	Unknown	Unknown		Y
EPI_ISL_408226	EPI1678034|3030471387_ZZYUNH5U_v1_1	EPI1678035|3030471387_ZZYUNH5U_v1_2	EPI1678033|3030471387_ZZYUNH5U_v1_3	EPI1678037|3030471387_ZZYUNH5U_v1_4	EPI1678030|3030471387_ZZYUNH5U_v1_5	EPI1678036|3030471387_ZZYUNH5U_v1_6	EPI1678032|3030471387_ZZYUNH5U_v1_7	EPI1678031|3030471387_ZZYUNH5U_v1_8			A/chicken/Vietnam/Raho6-18S-0754/2018	A / H9N2		Original	Asia / Vietnam	Avian	Yunho Jang (Centers for Disease Control and Prevention / WHO Collaborating Center for Surveillance, Epidemiology and Control of Influenza, Influenza Division)	Centers for Disease Control and Prevention	3030471387			Center for Veterinary Diagnostics - Regional Animal Health Office No.6	18S- 0754	2018-03-09		2020-02-07	2020-02-07			Unknown	Unknown	Unknown	Unknown	Unknown	Unknown	Unknown	Unknown	Unknown	Unknown		Y
EPI_ISL_408225	EPI1678026|3030471389_ZZYUNH5W_v1_1	EPI1678027|3030471389_ZZYUNH5W_v1_2	EPI1678025|3030471389_ZZYUNH5W_v1_3	EPI1678029|3030471389_ZZYUNH5W_v1_4	EPI1678022|3030471389_ZZYUNH5W_v1_5	EPI1678028|3030471389_ZZYUNH5W_v1_6	EPI1678024|3030471389_ZZYUNH5W_v1_7	EPI1678023|3030471389_ZZYUNH5W_v1_8			A/chicken/Vietnam/Raho6-18S-0756/2018	A / H9N2		Original	Asia / Vietnam	Avian	Yunho Jang (Centers for Disease Control and Prevention / WHO Collaborating Center for Surveillance, Epidemiology and Control of Influenza, Influenza Division)	Centers for Disease Control and Prevention	3030471389			Center for Veterinary Diagnostics - Regional Animal Health Office No.6	18S- 0756	2018-03-09		2020-02-07	2020-02-07			Unknown	Unknown	Unknown	Unknown	Unknown	Unknown	Unknown	Unknown	Unknown	Unknown		Y
EPI_ISL_408222	EPI1678006|3030471390_ZZYUNH5X_v1_1	EPI1678007|3030471390_ZZYUNH5X_v1_2	EPI1678005|3030471390_ZZYUNH5X_v1_3	EPI1678009|3030471390_ZZYUNH5X_v1_4	EPI1678002|3030471390_ZZYUNH5X_v1_5	EPI1678008|3030471390_ZZYUNH5X_v1_6	EPI1678004|3030471390_ZZYUNH5X_v1_7	EPI1678003|3030471390_ZZYUNH5X_v1_8			A/chicken/Vietnam/Raho6-18S-0757/2018	A / H9N2		Original	Asia / Vietnam	Avian	Yunho Jang (Centers for Disease Control and Prevention / WHO Collaborating Center for Surveillance, Epidemiology and Control of Influenza, Influenza Division)	Centers for Disease Control and Prevention	3030471390			Center for Veterinary Diagnostics - Regional Animal Health Office No.6	18S- 0757	2018-03-09		2020-02-07	2020-02-07			Unknown	Unknown	Unknown	Unknown	Unknown	Unknown	Unknown	Unknown	Unknown	Unknown		Y
EPI_ISL_408221	EPI1677998|3030471391_ZZYUNH5Y_v1_1	EPI1677999|3030471391_ZZYUNH5Y_v1_2	EPI1677997|3030471391_ZZYUNH5Y_v1_3	EPI1678001|3030471391_ZZYUNH5Y_v1_4	EPI1677994|3030471391_ZZYUNH5Y_v1_5	EPI1678000|3030471391_ZZYUNH5Y_v1_6	EPI1677996|3030471391_ZZYUNH5Y_v1_7	EPI1677995|3030471391_ZZYUNH5Y_v1_8			A/chicken/Vietnam/Raho6-18S-0774/2018	A / H9N2		Original	Asia / Vietnam	Avian	Yunho Jang (Centers for Disease Control and Prevention / WHO Collaborating Center for Surveillance, Epidemiology and Control of Influenza, Influenza Division)	Centers for Disease Control and Prevention	3030471391			Center for Veterinary Diagnostics - Regional Animal Health Office No.6	18S- 0774	2018-04-05		2020-02-07	2020-02-07			Unknown	Unknown	Unknown	Unknown	Unknown	Unknown	Unknown	Unknown	Unknown	Unknown		Y
EPI_ISL_408220	EPI1677990|3030471392_ZZYUNH5Z_v1_1	EPI1677991|3030471392_ZZYUNH5Z_v1_2	EPI1677989|3030471392_ZZYUNH5Z_v1_3	EPI1677993|3030471392_ZZYUNH5Z_v1_4	EPI1677986|3030471392_ZZYUNH5Z_v1_5	EPI1677992|3030471392_ZZYUNH5Z_v1_6	EPI1677988|3030471392_ZZYUNH5Z_v1_7	EPI1677987|3030471392_ZZYUNH5Z_v1_8			A/chicken/Vietnam/Raho6-18S-0775/2018	A / H9N2		Original	Asia / Vietnam	Avian	Yunho Jang (Centers for Disease Control and Prevention / WHO Collaborating Center for Surveillance, Epidemiology and Control of Influenza, Influenza Division)	Centers for Disease Control and Prevention	3030471392			Center for Veterinary Diagnostics - Regional Animal Health Office No.6	18S- 0775	2018-04-05		2020-02-07	2020-02-07			Unknown	Unknown	Unknown	Unknown	Unknown	Unknown	Unknown	Unknown	Unknown	Unknown		Y
EPI_ISL_408219	EPI1677982|3030471393_ZZYUNH60_v1_1	EPI1677983|3030471393_ZZYUNH60_v1_2	EPI1677981|3030471393_ZZYUNH60_v1_3	EPI1677985|3030471393_ZZYUNH60_v1_4	EPI1677978|3030471393_ZZYUNH60_v1_5	EPI1677984|3030471393_ZZYUNH60_v1_6	EPI1677980|3030471393_ZZYUNH60_v1_7	EPI1677979|3030471393_ZZYUNH60_v1_8			A/chicken/Vietnam/Raho6-18S-0778/2018	A / H9N2		Original	Asia / Vietnam	Avian	Yunho Jang (Centers for Disease Control and Prevention / WHO Collaborating Center for Surveillance, Epidemiology and Control of Influenza, Influenza Division)	Centers for Disease Control and Prevention	3030471393			Center for Veterinary Diagnostics - Regional Animal Health Office No.6	18S- 0778	2018-04-05		2020-02-07	2020-02-07			Unknown	Unknown	Unknown	Unknown	Unknown	Unknown	Unknown	Unknown	Unknown	Unknown		Y
EPI_ISL_408218	EPI1677974|3030471394_ZZYUNH61_v1_1	EPI1677975|3030471394_ZZYUNH61_v1_2	EPI1677973|3030471394_ZZYUNH61_v1_3	EPI1677977|3030471394_ZZYUNH61_v1_4	EPI1677970|3030471394_ZZYUNH61_v1_5	EPI1677976|3030471394_ZZYUNH61_v1_6	EPI1677972|3030471394_ZZYUNH61_v1_7	EPI1677971|3030471394_ZZYUNH61_v1_8			A/chicken/Vietnam/Raho6-18S-0779/2018	A / H9N2		Original	Asia / Vietnam	Avian	Yunho Jang (Centers for Disease Control and Prevention / WHO Collaborating Center for Surveillance, Epidemiology and Control of Influenza, Influenza Division)	Centers for Disease Control and Prevention	3030471394			Center for Veterinary Diagnostics - Regional Animal Health Office No.6	18S- 0779	2018-04-05		2020-02-07	2020-02-07			Unknown	Unknown	Unknown	Unknown	Unknown	Unknown	Unknown	Unknown	Unknown	Unknown		Y
EPI_ISL_11504688	EPI2005393|A/chicken/Vietnam/HU15-630/2021	EPI2005394|A/chicken/Vietnam/HU15-630/2021	EPI2005395|A/chicken/Vietnam/HU15-630/2021	EPI2005396|A/chicken/Vietnam/HU15-630/2021	EPI2005397|A/chicken/Vietnam/HU15-630/2021	EPI2005398|A/chicken/Vietnam/HU15-630/2021	EPI2005399|A/chicken/Vietnam/HU15-630/2021	EPI2005400|A/chicken/Vietnam/HU15-630/2021			A/chicken/Vietnam/HU15-630/2021	A / H9N2		Egg E0	Asia / Vietnam / Tinh Vinh Long	Chicken	Norikazu Isoda (Graduate School of Veterinary Medicine, Hokkaido University / Laboratory of Microbiology)	Graduate School of Veterinary Medicine, Hokkaido University		Yoshihiro, Sakoda; Norikazu, Isoda; Takahiro, Hiono		Graduate School of Veterinary Medicine, Hokkaido University		2021-12-01		2022-03-29	2022-03-29			Unknown	Unknown	Unknown	Unknown	Unknown	Unknown	Unknown	Unknown	Unknown	Unknown		Y
EPI_ISL_9572778	EPI1974493|A/duck/Vietnam/HN6426/2020	EPI1974488|A/duck/Vietnam/HN6426/2020	EPI1974489|A/duck/Vietnam/HN6426/2020	EPI1974494|A/duck/Vietnam/HN6426/2020	EPI1974491|A/duck/Vietnam/HN6426/2020	EPI1974487|A/duck/Vietnam/HN6426/2020	EPI1974490|A/duck/Vietnam/HN6426/2020	EPI1974492|A/duck/Vietnam/HN6426/2020			A/duck/Vietnam/HN6426/2020	A / H9N2		E1	Asia / Vietnam	Anas sp.				Kawaoka,Y.; Neumann,G.; Guan,L.; Gu,C.				2020-07-03	passage_history:E1; PCR_primers=fwd_name: fwd1, fwd_seq: gttacgcgccagcaaaagcagg		2021-04-06			Unknown	Unknown	Unknown	Unknown	Unknown	Unknown	Unknown	Unknown	Unknown	Unknown
EPI_ISL_9572773	EPI1974448|A/duck/Vietnam/HN6422/2020	EPI1974452|A/duck/Vietnam/HN6422/2020	EPI1974455|A/duck/Vietnam/HN6422/2020	EPI1974453|A/duck/Vietnam/HN6422/2020	EPI1974451|A/duck/Vietnam/HN6422/2020	EPI1974450|A/duck/Vietnam/HN6422/2020	EPI1974449|A/duck/Vietnam/HN6422/2020	EPI1974454|A/duck/Vietnam/HN6422/2020			A/duck/Vietnam/HN6422/2020	A / H9N2		E1	Asia / Vietnam	Anas sp.				Kawaoka,Y.; Neumann,G.; Guan,L.; Gu,C.				2020-07-03	passage_history:E1; PCR_primers=fwd_name: fwd1, fwd_seq: gttacgcgccagcaaaagcagg		2021-04-06			Unknown	Unknown	Unknown	Unknown	Unknown	Unknown	Unknown	Unknown	Unknown	Unknown
EPI_ISL_9572806	EPI1974698|A/Muscovy duck/Vietnam/HN6414/2020	EPI1974699|A/Muscovy duck/Vietnam/HN6414/2020	EPI1974694|A/Muscovy duck/Vietnam/HN6414/2020	EPI1974700|A/Muscovy duck/Vietnam/HN6414/2020	EPI1974697|A/Muscovy duck/Vietnam/HN6414/2020	EPI1974701|A/Muscovy duck/Vietnam/HN6414/2020	EPI1974696|A/Muscovy duck/Vietnam/HN6414/2020	EPI1974695|A/Muscovy duck/Vietnam/HN6414/2020			A/Muscovy duck/Vietnam/HN6414/2020	A / H9N2		E1	Asia / Vietnam	Cairina moschata				Kawaoka,Y.; Neumann,G.; Guan,L.; Gu,C.				2020-07-03	passage_history:E1; PCR_primers=fwd_name: fwd1, fwd_seq: gttacgcgccagcaaaagcagg		2021-04-06			Unknown	Unknown	Unknown	Unknown	Unknown	Unknown	Unknown	Unknown	Unknown	Unknown
EPI_ISL_393328	EPI1600713|A/chicken/Vietnam/HU10-1947/2018	EPI1600714|A/chicken/Vietnam/HU10-1947/2018	EPI1600715|A/chicken/Vietnam/HU10-1947/2018	EPI1600716|A/chicken/Vietnam/HU10-1947/2018	EPI1600717|A/chicken/Vietnam/HU10-1947/2018	EPI1600718|A/chicken/Vietnam/HU10-1947/2018	EPI1600719|A/chicken/Vietnam/HU10-1947/2018	EPI1600720|A/chicken/Vietnam/HU10-1947/2018			A/chicken/Vietnam/HU10-1947/2018	A / H9N2			Asia / Vietnam	Gallus gallus domesticus				Sakoda,Y.; Okamatsu,M.; Matsuno,K.; Le,K.T.; Nguyen,L.T.; Jizou,M.				2018-08-30			2019-09-17			Unknown	Unknown	Unknown	Unknown	Unknown	Unknown	Unknown	Unknown	Unknown	Unknown
EPI_ISL_393321	EPI1600657|A/chicken/Vietnam/HU10-1708/2018	EPI1600658|A/chicken/Vietnam/HU10-1708/2018	EPI1600659|A/chicken/Vietnam/HU10-1708/2018	EPI1600660|A/chicken/Vietnam/HU10-1708/2018	EPI1600661|A/chicken/Vietnam/HU10-1708/2018	EPI1600662|A/chicken/Vietnam/HU10-1708/2018	EPI1600663|A/chicken/Vietnam/HU10-1708/2018	EPI1600664|A/chicken/Vietnam/HU10-1708/2018			A/chicken/Vietnam/HU10-1708/2018	A / H9N2			Asia / Vietnam	Gallus gallus domesticus				Sakoda,Y.; Okamatsu,M.; Matsuno,K.; Le,K.T.; Nguyen,L.T.; Jizou,M.				2018-08-30			2019-09-17			Unknown	Unknown	Unknown	Unknown	Unknown	Unknown	Unknown	Unknown	Unknown	Unknown
EPI_ISL_389664	EPI1584816|A/chicken/Vietnam/HU10-1125/2018	EPI1584817|A/chicken/Vietnam/HU10-1125/2018	EPI1584818|A/chicken/Vietnam/HU10-1125/2018	EPI1584819|A/chicken/Vietnam/HU10-1125/2018	EPI1584820|A/chicken/Vietnam/HU10-1125/2018	EPI1584821|A/chicken/Vietnam/HU10-1125/2018	EPI1584822|A/chicken/Vietnam/HU10-1125/2018	EPI1584823|A/chicken/Vietnam/HU10-1125/2018			A/chicken/Vietnam/HU10-1125/2018	A / H9N2			Asia / Vietnam	Gallus gallus domesticus				Sakoda,Y.; Okamatsu,M.; Matsuno,K.; Le,K.T.; Nguyen,L.T.; Jizou,M.				2018-08-27			2019-08-23			Unknown	Unknown	Unknown	Unknown	Unknown	Unknown	Unknown	Unknown	Unknown	Unknown
EPI_ISL_389658	EPI1584768|A/chicken/Vietnam/HU9-843/2018	EPI1584769|A/chicken/Vietnam/HU9-843/2018	EPI1584770|A/chicken/Vietnam/HU9-843/2018	EPI1584771|A/chicken/Vietnam/HU9-843/2018	EPI1584772|A/chicken/Vietnam/HU9-843/2018	EPI1584773|A/chicken/Vietnam/HU9-843/2018	EPI1584774|A/chicken/Vietnam/HU9-843/2018	EPI1584775|A/chicken/Vietnam/HU9-843/2018			A/chicken/Vietnam/HU9-843/2018	A / H9N2			Asia / Vietnam	Gallus gallus domesticus				Sakoda,Y.; Okamatsu,M.; Matsuno,K.; Le,K.T.; Nguyen,L.T.; Jizou,M.				2018-08-20			2019-08-23			Unknown	Unknown	Unknown	Unknown	Unknown	Unknown	Unknown	Unknown	Unknown	Unknown
EPI_ISL_389655	EPI1584743|A/chicken/Vietnam/HU9-567/2018	EPI1584744|A/chicken/Vietnam/HU9-567/2018	EPI1584745|A/chicken/Vietnam/HU9-567/2018	EPI1584746|A/chicken/Vietnam/HU9-567/2018	EPI1584747|A/chicken/Vietnam/HU9-567/2018	EPI1584748|A/chicken/Vietnam/HU9-567/2018	EPI1584749|A/chicken/Vietnam/HU9-567/2018	EPI1584750|A/chicken/Vietnam/HU9-567/2018			A/chicken/Vietnam/HU9-567/2018	A / H9N2			Asia / Vietnam	Gallus gallus domesticus				Sakoda,Y.; Okamatsu,M.; Matsuno,K.; Le,K.T.; Nguyen,L.T.; Jizou,M.				2018-08-16			2019-08-23			Unknown	Unknown	Unknown	Unknown	Unknown	Unknown	Unknown	Unknown	Unknown	Unknown
EPI_ISL_389653	EPI1584735|A/chicken/Vietnam/HU9-549/2018	EPI1584736|A/chicken/Vietnam/HU9-549/2018	EPI1584737|A/chicken/Vietnam/HU9-549/2018	EPI1584738|A/chicken/Vietnam/HU9-549/2018	EPI1584739|A/chicken/Vietnam/HU9-549/2018	EPI1584740|A/chicken/Vietnam/HU9-549/2018	EPI1584741|A/chicken/Vietnam/HU9-549/2018	EPI1584742|A/chicken/Vietnam/HU9-549/2018			A/chicken/Vietnam/HU9-549/2018	A / H9N2			Asia / Vietnam	Gallus gallus domesticus				Sakoda,Y.; Okamatsu,M.; Matsuno,K.; Le,K.T.; Nguyen,L.T.; Jizou,M.				2018-08-16			2019-08-23			Unknown	Unknown	Unknown	Unknown	Unknown	Unknown	Unknown	Unknown	Unknown	Unknown
EPI_ISL_389651	EPI1584719|A/chicken/Vietnam/HU9-506/2018	EPI1584720|A/chicken/Vietnam/HU9-506/2018	EPI1584721|A/chicken/Vietnam/HU9-506/2018	EPI1584722|A/chicken/Vietnam/HU9-506/2018	EPI1584723|A/chicken/Vietnam/HU9-506/2018	EPI1584724|A/chicken/Vietnam/HU9-506/2018	EPI1584725|A/chicken/Vietnam/HU9-506/2018	EPI1584726|A/chicken/Vietnam/HU9-506/2018			A/chicken/Vietnam/HU9-506/2018	A / H9N2			Asia / Vietnam	Gallus gallus domesticus				Sakoda,Y.; Okamatsu,M.; Matsuno,K.; Le,K.T.; Nguyen,L.T.; Jizou,M.				2018-08-15			2019-08-23			Unknown	Unknown	Unknown	Unknown	Unknown	Unknown	Unknown	Unknown	Unknown	Unknown
EPI_ISL_389649	EPI1584703|A/chicken/Vietnam/HU9-447/2018	EPI1584704|A/chicken/Vietnam/HU9-447/2018	EPI1584705|A/chicken/Vietnam/HU9-447/2018	EPI1584706|A/chicken/Vietnam/HU9-447/2018	EPI1584707|A/chicken/Vietnam/HU9-447/2018	EPI1584708|A/chicken/Vietnam/HU9-447/2018	EPI1584709|A/chicken/Vietnam/HU9-447/2018	EPI1584710|A/chicken/Vietnam/HU9-447/2018			A/chicken/Vietnam/HU9-447/2018	A / H9N2			Asia / Vietnam	Gallus gallus domesticus				Sakoda,Y.; Okamatsu,M.; Matsuno,K.; Le,K.T.; Nguyen,L.T.; Jizou,M.				2018-08-15			2019-08-23			Unknown	Unknown	Unknown	Unknown	Unknown	Unknown	Unknown	Unknown	Unknown	Unknown
EPI_ISL_389646	EPI1584679|A/chicken/Vietnam/HU9-60/2018	EPI1584680|A/chicken/Vietnam/HU9-60/2018	EPI1584681|A/chicken/Vietnam/HU9-60/2018	EPI1584682|A/chicken/Vietnam/HU9-60/2018	EPI1584683|A/chicken/Vietnam/HU9-60/2018	EPI1584684|A/chicken/Vietnam/HU9-60/2018	EPI1584685|A/chicken/Vietnam/HU9-60/2018	EPI1584686|A/chicken/Vietnam/HU9-60/2018			A/chicken/Vietnam/HU9-60/2018	A / H9N2			Asia / Vietnam	Gallus gallus domesticus				Sakoda,Y.; Okamatsu,M.; Matsuno,K.; Le,K.T.; Nguyen,L.T.; Jizou,M.				2018-08-13			2019-08-23			Unknown	Unknown	Unknown	Unknown	Unknown	Unknown	Unknown	Unknown	Unknown	Unknown
EPI_ISL_9009477	EPI1963125|220112_15_H9N2_Seg1_PB2	EPI1963127|220112_15_H9N2_Seg2_PB1	EPI1963124|220112_15_H9N2_Seg3_PA	EPI1963135|220112_15_H9N2_Seg4_HA	EPI1963120|220112_15_H9N2_Seg5_NP	EPI1963130|220112_15_H9N2_Seg6_NA	EPI1963123|220112_15_H9N2_Seg7_MP	EPI1963122|220112_15_H9N2_Seg8_NS			A/chicken/Thanh Hoa/V1S5VTC/2020	A / H9N2		E1	Asia / Vietnam / Tinh Thanh Hoa	Gallus gallus domesticus	Natalia Goncharova (State Research Center of Virology and Biotechnology (VECTOR) / Emerging Zoonotic Diseases and Influenza)	State Research Center of Virology and Biotechnology (VECTOR)				State Research Center of Virology and Biotechnology (VECTOR)		2020-06-12		2022-02-02	2022-01-24			Unknown	Unknown	Unknown	Unknown	Unknown	Unknown	Unknown	Unknown	Unknown	Unknown		Y
EPI_ISL_9009475	EPI1963111|220112_14_H9N2_Seg1_PB2	EPI1963112|220112_14_H9N2_Seg2_PB1	EPI1963109|220112_14_H9N2_Seg3_PA	EPI1963118|220112_14_H9N2_Seg4_HA	EPI1963105|220112_14_H9N2_Seg5_NP	EPI1963113|220112_14_H9N2_Seg6_NA	EPI1963108|220112_14_H9N2_Seg7_MP	EPI1963106|220112_14_H9N2_Seg8_NS			A/chicken/Thanh Hoa/V1S5VTC/2020	A / H9N2		Original	Asia / Vietnam / Tinh Thanh Hoa	Gallus gallus domesticus	Natalia Goncharova (State Research Center of Virology and Biotechnology (VECTOR) / Emerging Zoonotic Diseases and Influenza)	State Research Center of Virology and Biotechnology (VECTOR)				State Research Center of Virology and Biotechnology (VECTOR)		2020-06-12		2022-02-02	2022-01-24			Unknown	Unknown	Unknown	Unknown	Unknown	Unknown	Unknown	Unknown	Unknown	Unknown		Y
EPI_ISL_408007	EPI1679389|NA3-V8S1	EPI1679390|NA3-V8S1	EPI1679391|NA3-V8S1	EPI1679392|NA3-V8S1	EPI1679393|NA3-V8S1	EPI1679394|NA3-V8S1	EPI1679395|NA3-V8S1	EPI1679396|NA3-V8S1			A/chicken/Yen Thanh/381VTC/2019	A / H9N2		E1	Asia / Vietnam / Tinh Nghe An / Yen Thanh district	Gallus gallus domesticus	Natalia Goncharova (State Research Center of Virology and Biotechnology (VECTOR) / Emerging Zoonotic Diseases and Influenza)	State Research Center of Virology and Biotechnology (VECTOR)				State Research Center of Virology and Biotechnology (VECTOR)		2019-09-12		2020-02-08	2020-02-07			Unknown	Unknown	Unknown	Unknown	Unknown	Unknown	Unknown	Unknown	Unknown	Unknown		Y								Cloacal swab
EPI_ISL_408005	EPI1679373|NA3-V3S5	EPI1679374|NA3-V3S5	EPI1679375|NA3-V3S5	EPI1679376|NA3-V3S5	EPI1679377|NA3-V3S5	EPI1679378|NA3-V3S5	EPI1679379|NA3-V3S5	EPI1679380|NA3-V3S5			A/chicken/Yen Thanh/335VTC/2019	A / H9N2		E1	Asia / Vietnam / Tinh Nghe An / Yen Thanh district	Gallus gallus domesticus	Natalia Goncharova (State Research Center of Virology and Biotechnology (VECTOR) / Emerging Zoonotic Diseases and Influenza)	State Research Center of Virology and Biotechnology (VECTOR)				State Research Center of Virology and Biotechnology (VECTOR)		2019-04-27		2020-02-08	2020-02-07			Unknown	Unknown	Unknown	Unknown	Unknown	Unknown	Unknown	Unknown	Unknown	Unknown		Y								Cloacal swab
EPI_ISL_408004	EPI1679365|NA3-V3S4	EPI1679366|NA3-V3S4	EPI1679367|NA3-V3S4	EPI1679368|NA3-V3S4	EPI1679369|NA3-V3S4	EPI1679370|NA3-V3S4	EPI1679371|NA3-V3S4	EPI1679372|NA3-V3S4			A/chicken/Yen Thanh/334VTC/2019	A / H9N2		E1	Asia / Vietnam / Tinh Nghe An / Yen Thanh district	Gallus gallus domesticus	Natalia Goncharova (State Research Center of Virology and Biotechnology (VECTOR) / Emerging Zoonotic Diseases and Influenza)	State Research Center of Virology and Biotechnology (VECTOR)				State Research Center of Virology and Biotechnology (VECTOR)		2019-04-27		2020-02-08	2020-02-07			Unknown	Unknown	Unknown	Unknown	Unknown	Unknown	Unknown	Unknown	Unknown	Unknown		Y								Cloacal swab
EPI_ISL_408003	EPI1679357|NA3-V3S4	EPI1679358|NA3-V3S4	EPI1679359|NA3-V3S4	EPI1679360|NA3-V3S4	EPI1679361|NA3-V3S4	EPI1679362|NA3-V3S4	EPI1679363|NA3-V3S4	EPI1679364|NA3-V3S4			A/chicken/Yen Thanh/334VTC/2019	A / H9N2		Original	Asia / Vietnam / Tinh Nghe An / Yen Thanh district	Gallus gallus domesticus	Natalia Goncharova (State Research Center of Virology and Biotechnology (VECTOR) / Emerging Zoonotic Diseases and Influenza)	State Research Center of Virology and Biotechnology (VECTOR)				State Research Center of Virology and Biotechnology (VECTOR)		2019-04-27		2020-02-08	2020-02-07			Unknown	Unknown	Unknown	Unknown	Unknown	Unknown	Unknown	Unknown	Unknown	Unknown		Y								Cloacal swab
EPI_ISL_408002	EPI1679349|NA3-V3S3	EPI1679350|NA3-V3S3	EPI1679351|NA3-V3S3	EPI1679352|NA3-V3S3	EPI1679353|NA3-V3S3	EPI1679354|NA3-V3S3	EPI1679355|NA3-V3S3	EPI1679356|NA3-V3S3			A/chicken/Yen Thanh/333VTC/2019	A / H9N2		E1	Asia / Vietnam / Tinh Nghe An / Yen Thanh district	Gallus gallus domesticus	Natalia Goncharova (State Research Center of Virology and Biotechnology (VECTOR) / Emerging Zoonotic Diseases and Influenza)	State Research Center of Virology and Biotechnology (VECTOR)				State Research Center of Virology and Biotechnology (VECTOR)		2019-04-27		2020-02-08	2020-02-07			Unknown	Unknown	Unknown	Unknown	Unknown	Unknown	Unknown	Unknown	Unknown	Unknown		Y								Cloacal swab
EPI_ISL_408001	EPI1679341|NA3-V3S3	EPI1679342|NA3-V3S3	EPI1679343|NA3-V3S3	EPI1679344|NA3-V3S3	EPI1679345|NA3-V3S3	EPI1679346|NA3-V3S3	EPI1679347|NA3-V3S3	EPI1679348|NA3-V3S3			A/chicken/Yen Thanh/333VTC/2019	A / H9N2		Original	Asia / Vietnam / Tinh Nghe An / Yen Thanh district	Gallus gallus domesticus	Natalia Goncharova (State Research Center of Virology and Biotechnology (VECTOR) / Emerging Zoonotic Diseases and Influenza)	State Research Center of Virology and Biotechnology (VECTOR)				State Research Center of Virology and Biotechnology (VECTOR)		2019-04-27		2020-02-08	2020-02-07			Unknown	Unknown	Unknown	Unknown	Unknown	Unknown	Unknown	Unknown	Unknown	Unknown		Y								Cloacal swab
EPI_ISL_408000	EPI1679333|NA3-V3S1	EPI1679334|NA3-V3S1	EPI1679335|NA3-V3S1	EPI1679336|NA3-V3S1	EPI1679337|NA3-V3S1	EPI1679338|NA3-V3S1	EPI1679339|NA3-V3S1	EPI1679340|NA3-V3S1			A/chicken/Yen Thanh/331VTC/2019	A / H9N2		E1	Asia / Vietnam / Tinh Nghe An / Yen Thanh district	Gallus gallus domesticus	Natalia Goncharova (State Research Center of Virology and Biotechnology (VECTOR) / Emerging Zoonotic Diseases and Influenza)	State Research Center of Virology and Biotechnology (VECTOR)				State Research Center of Virology and Biotechnology (VECTOR)		2019-04-27		2020-02-08	2020-02-07			Unknown	Unknown	Unknown	Unknown	Unknown	Unknown	Unknown	Unknown	Unknown	Unknown		Y								Cloacal swab
EPI_ISL_407999	EPI1679325|NA3-V3S1	EPI1679326|NA3-V3S1	EPI1679327|NA3-V3S1	EPI1679328|NA3-V3S1	EPI1679329|NA3-V3S1	EPI1679330|NA3-V3S1	EPI1679331|NA3-V3S1	EPI1679332|NA3-V3S1			A/chicken/Yen Thanh/331VTC/2019	A / H9N2		Original	Asia / Vietnam / Tinh Nghe An / Yen Thanh district	Gallus gallus domesticus	Natalia Goncharova (State Research Center of Virology and Biotechnology (VECTOR) / Emerging Zoonotic Diseases and Influenza)	State Research Center of Virology and Biotechnology (VECTOR)				State Research Center of Virology and Biotechnology (VECTOR)		2019-04-27		2020-02-08	2020-02-07			Unknown	Unknown	Unknown	Unknown	Unknown	Unknown	Unknown	Unknown	Unknown	Unknown		Y								Cloacal swab
EPI_ISL_407998	EPI1676443|NA3-V3-P	EPI1676444|NA3-V3-P	EPI1676445|NA3-V3-P	EPI1676446|NA3-V3-P	EPI1676447|NA3-V3-P	EPI1676448|NA3-V3-P	EPI1676449|NA3-V3-P	EPI1676450|NA3-V3-P			A/chicken/Yen Thanh/330VTC/2019	A / H9N2		E1	Asia / Vietnam / Tinh Nghe An / Yen Thanh district	Gallus gallus domesticus	Natalia Goncharova (State Research Center of Virology and Biotechnology (VECTOR) / Emerging Zoonotic Diseases and Influenza)	State Research Center of Virology and Biotechnology (VECTOR)				State Research Center of Virology and Biotechnology (VECTOR)		2019-04-27		2020-02-08	2020-02-07			Unknown	Unknown	Unknown	Unknown	Unknown	Unknown	Unknown	Unknown	Unknown	Unknown		Y								Feces
EPI_ISL_407997	EPI1676435|NA3-V2S4	EPI1676436|NA3-V2S4	EPI1676437|NA3-V2S4	EPI1676438|NA3-V2S4	EPI1676439|NA3-V2S4	EPI1676440|NA3-V2S4	EPI1676441|NA3-V2S4	EPI1676442|NA3-V2S4			A/chicken/Yen Thanh/324VTC/2019	A / H9N2		E1	Asia / Vietnam / Tinh Nghe An / Yen Thanh district	Gallus gallus domesticus	Natalia Goncharova (State Research Center of Virology and Biotechnology (VECTOR) / Emerging Zoonotic Diseases and Influenza)	State Research Center of Virology and Biotechnology (VECTOR)				State Research Center of Virology and Biotechnology (VECTOR)		2019-04-15		2020-02-08	2020-02-07			Unknown	Unknown	Unknown	Unknown	Unknown	Unknown	Unknown	Unknown	Unknown	Unknown		Y								Cloacal swab
EPI_ISL_407996	EPI1676427|NA3-V2S4	EPI1676428|NA3-V2S4	EPI1676429|NA3-V2S4	EPI1676430|NA3-V2S4	EPI1676431|NA3-V2S4	EPI1676432|NA3-V2S4	EPI1676433|NA3-V2S4	EPI1676434|NA3-V2S4			A/chicken/Yen Thanh/324VTC/2019	A / H9N2		Original	Asia / Vietnam / Tinh Nghe An / Yen Thanh district	Gallus gallus domesticus	Natalia Goncharova (State Research Center of Virology and Biotechnology (VECTOR) / Emerging Zoonotic Diseases and Influenza)	State Research Center of Virology and Biotechnology (VECTOR)				State Research Center of Virology and Biotechnology (VECTOR)		2019-04-15		2020-02-08	2020-02-07			Unknown	Unknown	Unknown	Unknown	Unknown	Unknown	Unknown	Unknown	Unknown	Unknown		Y								Cloacal swab
EPI_ISL_407995	EPI1676419|NA3-V1S5	EPI1676420|NA3-V1S5	EPI1676421|NA3-V1S5	EPI1676422|NA3-V1S5	EPI1676423|NA3-V1S5	EPI1676424|NA3-V1S5	EPI1676425|NA3-V1S5	EPI1676426|NA3-V1S5			A/chicken/Yen Thanh/315VTC/2019	A / H9N2		Original	Asia / Vietnam / Tinh Nghe An / Yen Thanh district	Gallus gallus domesticus	Natalia Goncharova (State Research Center of Virology and Biotechnology (VECTOR) / Emerging Zoonotic Diseases and Influenza)	State Research Center of Virology and Biotechnology (VECTOR)				State Research Center of Virology and Biotechnology (VECTOR)		2019-03-24		2020-02-08	2020-02-07			Unknown	Unknown	Unknown	Unknown	Unknown	Unknown	Unknown	Unknown	Unknown	Unknown		Y								Cloacal swab
EPI_ISL_407994	EPI1676411|NA3-V1S3	EPI1676412|NA3-V1S3	EPI1676413|NA3-V1S3	EPI1676414|NA3-V1S3	EPI1676415|NA3-V1S3	EPI1676416|NA3-V1S3	EPI1676417|NA3-V1S3	EPI1676418|NA3-V1S3			A/chicken/Yen Thanh/313VTC/2019	A / H9N2		E1	Asia / Vietnam / Tinh Nghe An / Yen Thanh district	Gallus gallus domesticus	Natalia Goncharova (State Research Center of Virology and Biotechnology (VECTOR) / Emerging Zoonotic Diseases and Influenza)	State Research Center of Virology and Biotechnology (VECTOR)				State Research Center of Virology and Biotechnology (VECTOR)		2019-03-24		2020-02-08	2020-02-07			Unknown	Unknown	Unknown	Unknown	Unknown	Unknown	Unknown	Unknown	Unknown	Unknown		Y								Cloacal swab
EPI_ISL_407993	EPI1676403|NA3-V1S3	EPI1676404|NA3-V1S3	EPI1676405|NA3-V1S3	EPI1676406|NA3-V1S3	EPI1676407|NA3-V1S3	EPI1676408|NA3-V1S3	EPI1676409|NA3-V1S3	EPI1676410|NA3-V1S3			A/chicken/Yen Thanh/313VTC/2019	A / H9N2		Original	Asia / Vietnam / Tinh Nghe An / Yen Thanh district	Gallus gallus domesticus	Natalia Goncharova (State Research Center of Virology and Biotechnology (VECTOR) / Emerging Zoonotic Diseases and Influenza)	State Research Center of Virology and Biotechnology (VECTOR)				State Research Center of Virology and Biotechnology (VECTOR)		2019-03-24		2020-02-08	2020-02-07			Unknown	Unknown	Unknown	Unknown	Unknown	Unknown	Unknown	Unknown	Unknown	Unknown		Y								Cloacal swab
EPI_ISL_407992	EPI1676395|NA3-V1S2	EPI1676396|NA3-V1S2	EPI1676397|NA3-V1S2	EPI1676398|NA3-V1S2	EPI1676399|NA3-V1S2	EPI1676400|NA3-V1S2	EPI1676401|NA3-V1S2	EPI1676402|NA3-V1S2			A/chicken/Yen Thanh/312VTC/2019	A / H9N2		E1	Asia / Vietnam / Tinh Nghe An / Yen Thanh district	Gallus gallus domesticus	Natalia Goncharova (State Research Center of Virology and Biotechnology (VECTOR) / Emerging Zoonotic Diseases and Influenza)	State Research Center of Virology and Biotechnology (VECTOR)				State Research Center of Virology and Biotechnology (VECTOR)		2019-03-24		2020-02-08	2020-02-07			Unknown	Unknown	Unknown	Unknown	Unknown	Unknown	Unknown	Unknown	Unknown	Unknown		Y								Cloacal swab
EPI_ISL_407991	EPI1676387|NA2-V9S1	EPI1676388|NA2-V9S1	EPI1676389|NA2-V9S1	EPI1676390|NA2-V9S1	EPI1676391|NA2-V9S1	EPI1676392|NA2-V9S1	EPI1676393|NA2-V9S1	EPI1676394|NA2-V9S1			A/chicken/Nghi Loc/291VTC/2019	A / H9N2		E1	Asia / Vietnam / Tinh Nghe An / Nghi Loc district	Gallus gallus domesticus	Natalia Goncharova (State Research Center of Virology and Biotechnology (VECTOR) / Emerging Zoonotic Diseases and Influenza)	State Research Center of Virology and Biotechnology (VECTOR)				State Research Center of Virology and Biotechnology (VECTOR)		2019-10-14		2020-02-08	2020-02-07			Unknown	Unknown	Unknown	Unknown	Unknown	Unknown	Unknown	Unknown	Unknown	Unknown		Y								Cloacal swab
EPI_ISL_407986	EPI1676363|NA2-V2S3	EPI1676364|NA2-V2S3	EPI1676365|NA2-V2S3	EPI1676366|NA2-V2S3	EPI1676367|NA2-V2S3	EPI1676368|NA2-V2S3	EPI1676369|NA2-V2S3	EPI1676370|NA2-V2S3			A/chicken/Nghi Loc/223VTC/2019	A / H9N2		E1	Asia / Vietnam / Tinh Nghe An / Nghi Loc district	Gallus gallus domesticus	Natalia Goncharova (State Research Center of Virology and Biotechnology (VECTOR) / Emerging Zoonotic Diseases and Influenza)	State Research Center of Virology and Biotechnology (VECTOR)				State Research Center of Virology and Biotechnology (VECTOR)		2019-04-15		2020-02-08	2020-02-07			Unknown	Unknown	Unknown	Unknown	Unknown	Unknown	Unknown	Unknown	Unknown	Unknown		Y								Cloacal swab
EPI_ISL_407985	EPI1676355|NA2-V2S3	EPI1676356|NA2-V2S3	EPI1676357|NA2-V2S3	EPI1676358|NA2-V2S3	EPI1676359|NA2-V2S3	EPI1676360|NA2-V2S3	EPI1676361|NA2-V2S3	EPI1676362|NA2-V2S3			A/chicken/Nghi Loc/223VTC/2019	A / H9N2		Original	Asia / Vietnam / Tinh Nghe An / Nghi Loc district	Gallus gallus domesticus	Natalia Goncharova (State Research Center of Virology and Biotechnology (VECTOR) / Emerging Zoonotic Diseases and Influenza)	State Research Center of Virology and Biotechnology (VECTOR)				State Research Center of Virology and Biotechnology (VECTOR)		2019-04-15		2020-02-08	2020-02-07			Unknown	Unknown	Unknown	Unknown	Unknown	Unknown	Unknown	Unknown	Unknown	Unknown		Y								Cloacal swab
EPI_ISL_407984	EPI1676347|NA2-V2S2	EPI1676348|NA2-V2S2	EPI1676349|NA2-V2S2	EPI1676350|NA2-V2S2	EPI1676351|NA2-V2S2	EPI1676352|NA2-V2S2	EPI1676353|NA2-V2S2	EPI1676354|NA2-V2S2			A/chicken/Nghi Loc/222VTC/2019	A / H9N2		E1	Asia / Vietnam / Tinh Nghe An / Nghi Loc district	Gallus gallus domesticus	Natalia Goncharova (State Research Center of Virology and Biotechnology (VECTOR) / Emerging Zoonotic Diseases and Influenza)	State Research Center of Virology and Biotechnology (VECTOR)				State Research Center of Virology and Biotechnology (VECTOR)		2019-04-15		2020-02-08	2020-02-07			Unknown	Unknown	Unknown	Unknown	Unknown	Unknown	Unknown	Unknown	Unknown	Unknown		Y								Cloacal swab
EPI_ISL_407983	EPI1676339|NA2-V2S1	EPI1676340|NA2-V2S1	EPI1676341|NA2-V2S1	EPI1676342|NA2-V2S1	EPI1676343|NA2-V2S1	EPI1676344|NA2-V2S1	EPI1676345|NA2-V2S1	EPI1676346|NA2-V2S1			A/chicken/Nghi Loc/221VTC/2019	A / H9N2		E1	Asia / Vietnam / Tinh Nghe An / Nghi Loc district	Gallus gallus domesticus	Natalia Goncharova (State Research Center of Virology and Biotechnology (VECTOR) / Emerging Zoonotic Diseases and Influenza)	State Research Center of Virology and Biotechnology (VECTOR)				State Research Center of Virology and Biotechnology (VECTOR)		2019-04-15		2020-02-08	2020-02-07			Unknown	Unknown	Unknown	Unknown	Unknown	Unknown	Unknown	Unknown	Unknown	Unknown		Y								Feces
EPI_ISL_407906	EPI1675561|NA1-V7S1	EPI1675562|NA1-V7S1	EPI1675563|NA1-V7S1	EPI1675564|NA1-V7S1	EPI1675565|NA1-V7S1	EPI1675566|NA1-V7S1	EPI1675567|NA1-V7S1	EPI1675568|NA1-V7S1			A/chicken/Vinh/171VTC/2019	A / H9N2		E1	Asia / Vietnam / Tinh Nghe An / Vinh district	Gallus gallus domesticus	Natalia Goncharova (State Research Center of Virology and Biotechnology (VECTOR) / Emerging Zoonotic Diseases and Influenza)	State Research Center of Virology and Biotechnology (VECTOR)				State Research Center of Virology and Biotechnology (VECTOR)		2019-08-09		2020-02-08	2020-02-06			Unknown	Unknown	Unknown	Unknown	Unknown	Unknown	Unknown	Unknown	Unknown	Unknown		Y								Cloacal swab
EPI_ISL_407905	EPI1675553|NA1-V6S1	EPI1675554|NA1-V6S1	EPI1675555|NA1-V6S1	EPI1675556|NA1-V6S1	EPI1675557|NA1-V6S1	EPI1675558|NA1-V6S1	EPI1675559|NA1-V6S1	EPI1675560|NA1-V6S1			A/chicken/Vinh/161VTC/2019	A / H9N2		E1	Asia / Vietnam / Tinh Nghe An / Vinh district	Gallus gallus domesticus	Natalia Goncharova (State Research Center of Virology and Biotechnology (VECTOR) / Emerging Zoonotic Diseases and Influenza)	State Research Center of Virology and Biotechnology (VECTOR)				State Research Center of Virology and Biotechnology (VECTOR)		2019-07-10		2020-02-08	2020-02-06			Unknown	Unknown	Unknown	Unknown	Unknown	Unknown	Unknown	Unknown	Unknown	Unknown		Y								Cloacal swab
EPI_ISL_407898	EPI1675471|NA1-V2S3	EPI1675472|NA1-V2S3	EPI1675473|NA1-V2S3	EPI1675474|NA1-V2S3	EPI1675475|NA1-V2S3	EPI1675476|NA1-V2S3	EPI1675477|NA1-V2S3	EPI1675478|NA1-V2S3			A/chicken/Vinh/123VTC/2019	A / H9N2		E1	Asia / Vietnam / Tinh Nghe An / Vinh district	Gallus gallus domesticus	Natalia Goncharova (State Research Center of Virology and Biotechnology (VECTOR) / Emerging Zoonotic Diseases and Influenza)	State Research Center of Virology and Biotechnology (VECTOR)				State Research Center of Virology and Biotechnology (VECTOR)		2019-04-15		2020-02-08	2020-02-06			Unknown	Unknown	Unknown	Unknown	Unknown	Unknown	Unknown	Unknown	Unknown	Unknown		Y								Cloacal swab
EPI_ISL_407897	EPI1675463|NA1-V2S2	EPI1675464|NA1-V2S2	EPI1675465|NA1-V2S2	EPI1675466|NA1-V2S2	EPI1675467|NA1-V2S2	EPI1675468|NA1-V2S2	EPI1675469|NA1-V2S2	EPI1675470|NA1-V2S2			A/chicken/Vinh/122VTC/2019	A / H9N2		Original	Asia / Vietnam / Tinh Nghe An / Vinh district	Gallus gallus domesticus	Natalia Goncharova (State Research Center of Virology and Biotechnology (VECTOR) / Emerging Zoonotic Diseases and Influenza)	State Research Center of Virology and Biotechnology (VECTOR)				State Research Center of Virology and Biotechnology (VECTOR)		2019-04-15		2020-02-08	2020-02-06			Unknown	Unknown	Unknown	Unknown	Unknown	Unknown	Unknown	Unknown	Unknown	Unknown		Y								Cloacal swab
EPI_ISL_407989	EPI1676371|NA2-V2S6	EPI1676372|NA2-V2S6	EPI1676373|NA2-V2S6	EPI1676374|NA2-V2S6	EPI1676375|NA2-V2S6	EPI1676376|NA2-V2S6	EPI1676377|NA2-V2S6	EPI1676378|NA2-V2S6			A/duck/Nghi Loc/226VTC/2019	A / H9N2		E1	Asia / Vietnam / Tinh Nghe An / Nghi Loc district	Anas platyrhynchos f. domestica	Natalia Goncharova (State Research Center of Virology and Biotechnology (VECTOR) / Emerging Zoonotic Diseases and Influenza)	State Research Center of Virology and Biotechnology (VECTOR)				State Research Center of Virology and Biotechnology (VECTOR)		2019-04-15		2020-02-08	2020-02-07			Unknown	Unknown	Unknown	Unknown	Unknown	Unknown	Unknown	Unknown	Unknown	Unknown		Y								Cloacal swab
EPI_ISL_407907	EPI1675569|NA1-V9S5	EPI1675570|NA1-V9S5	EPI1675571|NA1-V9S5	EPI1675572|NA1-V9S5	EPI1675573|NA1-V9S5	EPI1675574|NA1-V9S5	EPI1675575|NA1-V9S5	EPI1675576|NA1-V9S5			A/duck/Vinh/195VTC/2019	A / H9N2		E1	Asia / Vietnam / Tinh Nghe An / Vinh district	Anas platyrhynchos f. domestica	Natalia Goncharova (State Research Center of Virology and Biotechnology (VECTOR) / Emerging Zoonotic Diseases and Influenza)	State Research Center of Virology and Biotechnology (VECTOR)				State Research Center of Virology and Biotechnology (VECTOR)		2019-10-14		2020-02-08	2020-02-06			Unknown	Unknown	Unknown	Unknown	Unknown	Unknown	Unknown	Unknown	Unknown	Unknown		Y								Cloacal swab
EPI_ISL_407904	EPI1675545|NA1-V2S6	EPI1675546|NA1-V2S6	EPI1675547|NA1-V2S6	EPI1675548|NA1-V2S6	EPI1675549|NA1-V2S6	EPI1675550|NA1-V2S6	EPI1675551|NA1-V2S6	EPI1675552|NA1-V2S6			A/duck/Vinh/126VTC/2019	A / H9N2		E1	Asia / Vietnam / Tinh Nghe An / Vinh district	Anas platyrhynchos f. domestica	Natalia Goncharova (State Research Center of Virology and Biotechnology (VECTOR) / Emerging Zoonotic Diseases and Influenza)	State Research Center of Virology and Biotechnology (VECTOR)				State Research Center of Virology and Biotechnology (VECTOR)		2019-04-15		2020-02-08	2020-02-06			Unknown	Unknown	Unknown	Unknown	Unknown	Unknown	Unknown	Unknown	Unknown	Unknown		Y								Cloacal swab
EPI_ISL_407903	EPI1675535|NA1-V2S6	EPI1675537|NA1-V2S6	EPI1675538|NA1-V2S6	EPI1675539|NA1-V2S6	EPI1675541|NA1-V2S6	EPI1675542|NA1-V2S6	EPI1675543|NA1-V2S6	EPI1675544|NA1-V2S6			A/duck/Vinh/126VTC/2019	A / H9N2		Original	Asia / Vietnam / Tinh Nghe An / Vinh district	Anas platyrhynchos f. domestica	Natalia Goncharova (State Research Center of Virology and Biotechnology (VECTOR) / Emerging Zoonotic Diseases and Influenza)	State Research Center of Virology and Biotechnology (VECTOR)				State Research Center of Virology and Biotechnology (VECTOR)		2019-04-15		2020-02-08	2020-02-06			Unknown	Unknown	Unknown	Unknown	Unknown	Unknown	Unknown	Unknown	Unknown	Unknown		Y								Cloacal swab
EPI_ISL_407902	EPI1675503|NA1-V2S5	EPI1675504|NA1-V2S5	EPI1675505|NA1-V2S5	EPI1675506|NA1-V2S5	EPI1675507|NA1-V2S5	EPI1675532|NA1-V2S5	EPI1675533|NA1-V2S5	EPI1675534|NA1-V2S5			A/duck/Vinh/125VTC/2019	A / H9N2		E1	Asia / Vietnam / Tinh Nghe An / Vinh district	Anas platyrhynchos f. domestica	Natalia Goncharova (State Research Center of Virology and Biotechnology (VECTOR) / Emerging Zoonotic Diseases and Influenza)	State Research Center of Virology and Biotechnology (VECTOR)				State Research Center of Virology and Biotechnology (VECTOR)		2019-04-15		2020-02-08	2020-02-06			Unknown	Unknown	Unknown	Unknown	Unknown	Unknown	Unknown	Unknown	Unknown	Unknown		Y								Cloacal swab
EPI_ISL_407901	EPI1675495|NA1-V2S5	EPI1675496|NA1-V2S5	EPI1675497|NA1-V2S5	EPI1675498|NA1-V2S5	EPI1675499|NA1-V2S5	EPI1675500|NA1-V2S5	EPI1675501|NA1-V2S5	EPI1675502|NA1-V2S5			A/duck/Vinh/125VTC/2019	A / H9N2		Original	Asia / Vietnam / Tinh Nghe An / Vinh district	Anas platyrhynchos f. domestica	Natalia Goncharova (State Research Center of Virology and Biotechnology (VECTOR) / Emerging Zoonotic Diseases and Influenza)	State Research Center of Virology and Biotechnology (VECTOR)				State Research Center of Virology and Biotechnology (VECTOR)		2019-04-15		2020-02-08	2020-02-06			Unknown	Unknown	Unknown	Unknown	Unknown	Unknown	Unknown	Unknown	Unknown	Unknown		Y								Cloacal swab
EPI_ISL_407900	EPI1675487|NA1-V2S4	EPI1675488|NA1-V2S4	EPI1675489|NA1-V2S4	EPI1675490|NA1-V2S4	EPI1675491|NA1-V2S4	EPI1675492|NA1-V2S4	EPI1675493|NA1-V2S4	EPI1675494|NA1-V2S4			A/duck/Vinh/124VTC/2019	A / H9N2		E1	Asia / Vietnam / Tinh Nghe An / Vinh district	Anas platyrhynchos f. domestica	Natalia Goncharova (State Research Center of Virology and Biotechnology (VECTOR) / Emerging Zoonotic Diseases and Influenza)	State Research Center of Virology and Biotechnology (VECTOR)				State Research Center of Virology and Biotechnology (VECTOR)		2019-04-15		2020-02-08	2020-02-06			Unknown	Unknown	Unknown	Unknown	Unknown	Unknown	Unknown	Unknown	Unknown	Unknown		Y								Cloacal swab
EPI_ISL_407899	EPI1675479|NA1-V2S4	EPI1675480|NA1-V2S4	EPI1675481|NA1-V2S4	EPI1675482|NA1-V2S4	EPI1675483|NA1-V2S4	EPI1675484|NA1-V2S4	EPI1675485|NA1-V2S4	EPI1675486|NA1-V2S4			A/duck/Vinh/124VTC/2019	A / H9N2		Original	Asia / Vietnam / Tinh Nghe An / Vinh district	Anas platyrhynchos f. domestica	Natalia Goncharova (State Research Center of Virology and Biotechnology (VECTOR) / Emerging Zoonotic Diseases and Influenza)	State Research Center of Virology and Biotechnology (VECTOR)				State Research Center of Virology and Biotechnology (VECTOR)		2019-04-15		2020-02-08	2020-02-06			Unknown	Unknown	Unknown	Unknown	Unknown	Unknown	Unknown	Unknown	Unknown	Unknown		Y								Cloacal swab
[truncated: 13 more columns]
